# Supplementary material for: Crystal structure of 2-amino-4-methyl­pyridin-1-ium (2R,3R)-3-carb­oxy-2,3-di­hydroxy­propano­ate monohydrate
Source: Acta Crystallogr Sect E Struct Rep Online. 2014 Aug 23;70(Pt 9):o1036–7. doi: 10.1107/S160053681401842X (PMC4186070; doi:10.1107/S160053681401842X)
Supplement: Supplementary file 1 [file e-70-o1036-sup1.cif]

##############################################################################
#                                                                            #
# This CIF contains the data in a paper accepted for publication in          #
# Acta Crystallographica Section E. It conforms to the requirements of       #
# Notes for Authors for Acta Crystallographica Section E, and has been       #
# peer reviewed under the auspices of the IUCr Commission on Journals.       #
#                                                                            #
# Full details of the Crystallographic Information File format               #
# are given in the paper "The Crystallographic Information File (CIF):       #
# a New Standard Archive File for Crystallography" by S. R. Hall, F. H.      #
# Allen and I. D. Brown [Acta Cryst. (1991), A47, 655-685].                  #
#                                                                            #
# The current version of the core CIF dictionary is obtainable from          #
# ftp://ftp.iucr.org/pub/cif_core.dic.                                       #
#                                                                            #
# Software is freely available for graphical display of the structure(s)     #
# in this CIF. For information consult the CIF software page                 #
# http://www.iucr.org/resources/cif/software.                                #
#                                                                            #
# This file may be used for bona fide research purposes within the           #
# scientific community so long as proper attribution is given to the journal # 
# article from which it was obtained.                                        #
#                                                                            #
##############################################################################
data_I
_audit_creation_method     SHELXL-97
_database_code_depnum_ccdc_archive     'CCDC 1019274'
_chemical_name_systematic
;
2-Amino-4-methylpyridin-1-ium
(2<i>R</i>,3<i>R</i>)-3-carboxy-2,3-dihydroxypropanoate monohydrate
;
_chemical_name_common     ?
_chemical_formula_moiety     'C6 H9 N2, C4 H5 O6, H2 O'
_chemical_formula_sum     'C10 H16 N2 O7'
_chemical_formula_iupac     'C6 H9 N2 +, C4 H5 O6 -, H2 O'
_chemical_formula_weight     276.25
_chemical_melting_point     ?
_symmetry_cell_setting     triclinic
_symmetry_space_group_name_H-M     'P 1'
_symmetry_space_group_name_Hall     'P 1'
loop_
    _symmetry_equiv_pos_site_id
    _symmetry_equiv_pos_as_xyz
    1 x,y,z
_cell_length_a     7.176(3)
_cell_length_b     9.9359(18)
_cell_length_c     10.716(2)
_cell_angle_alpha     117.528(5)
_cell_angle_beta     104.792(7)
_cell_angle_gamma     91.701(7)
_cell_volume     645.3(3)
_cell_formula_units_Z     2
_cell_measurement_reflns_used     8251
_cell_measurement_theta_min     2.25
_cell_measurement_theta_max     32.61
_cell_measurement_temperature     293(2)
_exptl_crystal_description     block
_exptl_crystal_colour     colourless
_exptl_crystal_size_max     0.24
_exptl_crystal_size_mid     0.22
_exptl_crystal_size_min     0.20
_exptl_crystal_density_diffrn     1.422
_exptl_crystal_density_meas     ?
_exptl_crystal_density_method     'not measured'
_exptl_crystal_F_000     292
_exptl_absorpt_coefficient_mu     0.121
_exptl_absorpt_correction_type     multi-scan
_exptl_absorpt_process_details     '(SADABS; Bruker, 2004)'
_exptl_absorpt_correction_T_min     0.971
_exptl_absorpt_correction_T_max     0.976
_exptl_special_details     ?
_diffrn_ambient_temperature     293(2)
_diffrn_radiation_type     MoK\a
_diffrn_radiation_wavelength     0.71073
_diffrn_radiation_source     'fine-focus sealed tube'
_diffrn_radiation_monochromator     graphite
_diffrn_measurement_device_type     'Bruker APEXII CCD'
_diffrn_measurement_method     \w
_diffrn_detector_area_resol_mean     ?
_diffrn_reflns_number     10211
_diffrn_reflns_av_R_equivalents     0.0219
_diffrn_reflns_av_sigmaI/netI     0.0246
_diffrn_reflns_theta_min     2.25
_diffrn_reflns_theta_max     26.00
_diffrn_reflns_theta_full     26.00
_diffrn_measured_fraction_theta_max     0.998
_diffrn_measured_fraction_theta_full     0.998
_diffrn_reflns_limit_h_min     -8
_diffrn_reflns_limit_h_max     8
_diffrn_reflns_limit_k_min     -12
_diffrn_reflns_limit_k_max     12
_diffrn_reflns_limit_l_min     -13
_diffrn_reflns_limit_l_max     13
_diffrn_standards_number     ?
_diffrn_standards_interval_count     ?
_diffrn_standards_interval_time     ?
_diffrn_standards_decay_%     0
_refine_special_details
;
Refinement of <i>F</i>^2^ against ALL reflections. The weighted <i>R</i>-factor
<i>wR</i> and goodness of fit <i>S</i> are based on <i>F</i>^2^, conventional
<i>R</i>-factors <i>R</i> are based on <i>F</i>, with <i>F</i> set to zero for
negative <i>F</i>^2^. The threshold expression of <i>F</i>^2^ >
\s(<i>F</i>^2^) is used only for calculating <i>R</i>-factors(gt) <i>etc</i>.
and is not relevant to the choice of reflections for refinement.
<i>R</i>-factors based on <i>F</i>^2^ are statistically about twice as large
as those based on <i>F</i>, and <i>R</i>- factors based on ALL data will be
even larger.
;
_reflns_number_total     4999
_reflns_number_gt     4769
_reflns_threshold_expression     >2sigma(I)
_refine_ls_structure_factor_coef     Fsqd
_refine_ls_matrix_type     full
_refine_ls_R_factor_all     0.0327
_refine_ls_R_factor_gt     0.0309
_refine_ls_wR_factor_gt     0.0869
_refine_ls_wR_factor_ref     0.0884
_refine_ls_goodness_of_fit_ref     1.075
_refine_ls_restrained_S_all     1.075
_refine_ls_number_reflns     4999
_refine_ls_number_parameters     410
_refine_ls_number_restraints     3
_refine_ls_hydrogen_treatment     mixed
_refine_ls_weighting_scheme     calc
_refine_ls_weighting_details
         'calc w=1/[\s^2^(Fo^2^)+(0.0479P)^2^+0.1123P] where P=(Fo^2^+2Fc^2^)/3'
_atom_sites_solution_hydrogens     geom
_atom_sites_solution_primary     direct
_atom_sites_solution_secondary     difmap
_refine_ls_shift/su_max     0.001
_refine_ls_shift/su_mean     0.000
_refine_diff_density_max     0.272
_refine_diff_density_min     -0.170
_refine_ls_extinction_method     SHELXL
_refine_ls_extinction_coef     0.055(5)
_refine_ls_extinction_expression
                                  'Fc^*^=kFc[1+0.001xFc^2^\l^3^/sin(2\q)]^-1/4^'
_refine_ls_abs_structure_details     ?
loop_
    _atom_type_symbol
    _atom_type_description
    _atom_type_scat_dispersion_real
    _atom_type_scat_dispersion_imag
    _atom_type_scat_source
    'C' 'C' 0.0033 0.0016
                         'International Tables Vol C Tables 4.2.6.8 and 6.1.1.4'
    'H' 'H' 0.0000 0.0000
                         'International Tables Vol C Tables 4.2.6.8 and 6.1.1.4'
    'N' 'N' 0.0061 0.0033
                         'International Tables Vol C Tables 4.2.6.8 and 6.1.1.4'
    'O' 'O' 0.0106 0.0060
                         'International Tables Vol C Tables 4.2.6.8 and 6.1.1.4'
_computing_data_collection     'APEX2 (Bruker, 2004)'
_computing_cell_refinement     'APEX2 and SAINT (Bruker, 2004)'
_computing_data_reduction     'SAINT and XPREP (Bruker, 2004)'
_computing_structure_solution     'SHELXS97 (Sheldrick, 2008)'
_computing_structure_refinement     'SHELXL97 (Sheldrick, 2008)'
_computing_molecular_graphics     'ORTEP-3 for Windows (Farrugia, 2012)'
_computing_publication_material     'SHELXL97 (Sheldrick, 2008)'
loop_
    _atom_site_type_symbol
    _atom_site_label
    _atom_site_fract_x
    _atom_site_fract_y
    _atom_site_fract_z
    _atom_site_U_iso_or_equiv
    _atom_site_thermal_displace_type
    _atom_site_calc_flag
    _atom_site_refinement_flags
    _atom_site_occupancy
    _atom_site_disorder_assembly
    _atom_site_disorder_group
    O O1 0.74569(19) 0.24776(17) 0.32479(15) 0.0425(4) Uani d . 1.000 . .
    O O2 0.8383(2) 0.48800(17) 0.51261(16) 0.0434(4) Uani d . 1.000 . .
    O O3 0.4999(2) 0.52134(16) 0.54862(17) 0.0421(5) Uani d . 1.000 . .
    O O4 0.5543(2) 0.25906(18) 0.58628(16) 0.0402(4) Uani d . 1.000 . .
    O O5 0.09901(19) 0.22642(16) 0.33245(15) 0.0385(4) Uani d . 1.000 . .
    O O6 0.1808(2) 0.2985(2) 0.57363(17) 0.0469(5) Uani d . 1.000 . .
    O O7 0.73206(18) 0.84899(15) 0.69807(16) 0.0366(4) Uani d . 1.000 . .
    O O8 0.8096(2) 1.08215(17) 0.89449(17) 0.0443(4) Uani d . 1.000 . .
    O O9 1.1844(2) 1.09612(17) 0.92901(15) 0.0408(4) Uani d . 1.000 . .
    O O10 1.0198(2) 1.08903(18) 0.65507(18) 0.0440(5) Uani d . 1.000 . .
    O O11 1.3678(3) 1.0395(2) 0.6194(3) 0.0676(8) Uani d . 1.000 . .
    O O12 1.38559(17) 0.86225(14) 0.69019(15) 0.0340(4) Uani d . 1.000 . .
    C C13 0.7165(2) 0.3699(2) 0.42355(19) 0.0302(5) Uani d . 1.000 . .
    C C14 0.5072(3) 0.3760(2) 0.4327(2) 0.0299(5) Uani d . 1.000 . .
    C C15 0.4308(2) 0.2468(2) 0.4546(2) 0.0295(5) Uani d . 1.000 . .
    C C16 0.2212(2) 0.25924(19) 0.4604(2) 0.0298(5) Uani d . 1.000 . .
    C C17 0.8533(2) 0.9703(2) 0.80181(19) 0.0286(5) Uani d . 1.000 . .
    C C18 1.0658(2) 0.9648(2) 0.80165(19) 0.0275(5) Uani d . 1.000 . .
    C C19 1.0873(2) 0.95937(19) 0.66195(19) 0.0290(5) Uani d . 1.000 . .
    C C20 1.2990(2) 0.9559(2) 0.65682(19) 0.0300(5) Uani d . 1.000 . .
    N N1 0.0123(3) 0.3863(2) -0.09469(18) 0.0368(5) Uani d . 1.000 . .
    N N2 0.0764(3) 0.3843(2) 0.1268(2) 0.0444(6) Uani d . 1.000 . .
    C C1 0.0410(3) 0.4600(2) 0.0521(2) 0.0316(5) Uani d . 1.000 . .
    C C2 0.0344(3) 0.6200(2) 0.1196(2) 0.0355(5) Uani d . 1.000 . .
    C C3 0.0001(3) 0.6933(2) 0.0375(2) 0.0391(6) Uani d . 1.000 . .
    C C4 -0.0325(3) 0.6082(3) -0.1162(2) 0.0417(7) Uani d . 1.000 . .
    C C5 -0.0249(3) 0.4564(2) -0.1787(2) 0.0397(6) Uani d . 1.000 . .
    C C6 -0.0012(5) 0.8623(3) 0.1096(3) 0.0639(9) Uani d . 1.000 . .
    N N3 0.4969(3) 0.4655(2) 0.8719(2) 0.0450(6) Uani d . 1.000 . .
    N N4 0.4515(3) 0.6816(3) 0.8476(3) 0.0535(8) Uani d . 1.000 . .
    O O1W 1.1106(3) 0.58916(19) 0.42444(17) 0.0448(5) Uani d . 1.000 . .
    C C7 0.5351(4) 0.3913(3) 0.9520(3) 0.0528(8) Uani d . 1.000 . .
    C C8 0.5627(4) 0.4668(3) 1.0974(3) 0.0529(8) Uani d . 1.000 . .
    C C9 0.5523(3) 0.6239(3) 1.1678(2) 0.0499(8) Uani d . 1.000 . .
    C C10 0.5161(3) 0.6983(3) 1.0861(2) 0.0426(6) Uani d . 1.000 . .
    C C11 0.4877(3) 0.6164(2) 0.9329(2) 0.0367(6) Uani d . 1.000 . .
    C C12 0.5813(6) 0.7111(5) 1.3315(3) 0.0825(13) Uani d . 1.000 . .
    O O2W 1.5440(2) 1.04131(19) 1.03282(18) 0.0444(5) Uani d . 1.000 . .
    H H3 0.613(5) 0.565(4) 0.575(4) 0.067(9) Uiso d . 1.000 . .
    H H4A 0.513(5) 0.170(4) 0.582(3) 0.062(8) Uiso d . 1.000 . .
    H H5A -0.057(6) 0.230(4) 0.344(4) 0.098(12) Uiso d . 1.000 . .
    H H14 0.42260 0.36470 0.33960 0.0360 Uiso c R 1.000 . .
    H H15 0.43150 0.14750 0.37120 0.0350 Uiso c R 1.000 . .
    H H7A 0.582(5) 0.862(4) 0.698(4) 0.082(10) Uiso d . 1.000 . .
    H H9 1.300(4) 1.068(3) 0.959(3) 0.055(7) Uiso d . 1.000 . .
    H H10A 1.091(4) 1.116(3) 0.618(3) 0.053(7) Uiso d . 1.000 . .
    H H18 1.10350 0.87210 0.80480 0.0330 Uiso c R 1.000 . .
    H H19 1.00390 0.86590 0.57650 0.0350 Uiso c R 1.000 . .
    H H2 0.05370 0.67540 0.22070 0.0430 Uiso c R 1.000 . .
    H H2NA 0.085(3) 0.429(3) 0.217(3) 0.029(5) Uiso d . 1.000 . .
    H H4 -0.05890 0.65630 -0.17380 0.0500 Uiso c R 1.000 . .
    H H2NB 0.071(5) 0.290(4) 0.081(3) 0.058(8) Uiso d . 1.000 . .
    H H5 -0.04540 0.39950 -0.27990 0.0480 Uiso c R 1.000 . .
    H H6A 0.09330 0.91180 0.08800 0.0960 Uiso c R 1.000 . .
    H H6B 0.03140 0.90320 0.21460 0.0960 Uiso c R 1.000 . .
    H H6C -0.12900 0.88070 0.07290 0.0960 Uiso c R 1.000 . .
    H H29 0.015(4) 0.299(3) -0.138(3) 0.047(7) Uiso d . 1.000 . .
    H H3N 0.481(4) 0.412(3) 0.781(3) 0.048(7) Uiso d . 1.000 . .
    H H7 0.54230 0.28690 0.90550 0.0630 Uiso c R 1.000 . .
    H H4NA 0.441(4) 0.624(3) 0.754(3) 0.045(7) Uiso d . 1.000 . .
    H H8 0.58890 0.41520 1.15170 0.0630 Uiso c R 1.000 . .
    H H4NB 0.452(5) 0.776(4) 0.890(4) 0.068(10) Uiso d . 1.000 . .
    H H10 0.51030 0.80290 1.13180 0.0510 Uiso c R 1.000 . .
    H H12A 0.70470 0.69940 1.38340 0.1240 Uiso c R 1.000 . .
    H H12B 0.47770 0.67110 1.35330 0.1240 Uiso c R 1.000 . .
    H H12C 0.57980 0.81830 1.36210 0.1240 Uiso c R 1.000 . .
    H H1WA 1.033(4) 0.554(3) 0.457(3) 0.052(7) Uiso d . 1.000 . .
    H H1WB 1.211(5) 0.620(3) 0.487(3) 0.055(8) Uiso d . 1.000 . .
    H H2WA 1.617(5) 1.059(4) 0.992(3) 0.062(9) Uiso d . 1.000 . .
    H H2WB 1.591(4) 1.099(3) 1.125(4) 0.051(7) Uiso d . 1.000 . .
loop_
    _atom_site_aniso_label
    _atom_site_aniso_U_11
    _atom_site_aniso_U_22
    _atom_site_aniso_U_33
    _atom_site_aniso_U_12
    _atom_site_aniso_U_13
    _atom_site_aniso_U_23
    O1 0.0253(6) 0.0529(9) 0.0359(7) 0.0069(6) 0.0113(5) 0.0098(7)
    O2 0.0303(7) 0.0451(8) 0.0468(8) -0.0004(6) 0.0125(6) 0.0160(7)
    O3 0.0397(8) 0.0312(7) 0.0588(9) 0.0085(6) 0.0267(7) 0.0185(7)
    O4 0.0343(7) 0.0467(8) 0.0487(8) 0.0063(6) 0.0085(6) 0.0326(7)
    O5 0.0257(6) 0.0419(7) 0.0344(7) 0.0021(5) 0.0100(5) 0.0076(6)
    O6 0.0457(8) 0.0691(10) 0.0530(9) 0.0287(8) 0.0309(7) 0.0421(8)
    O7 0.0240(6) 0.0291(6) 0.0471(8) 0.0044(5) 0.0135(5) 0.0095(6)
    O8 0.0300(7) 0.0367(7) 0.0509(8) 0.0049(6) 0.0193(6) 0.0056(6)
    O9 0.0262(6) 0.0410(7) 0.0380(7) 0.0055(6) 0.0055(5) 0.0076(6)
    O10 0.0455(8) 0.0532(9) 0.0648(9) 0.0284(7) 0.0330(8) 0.0444(8)
    O11 0.0513(9) 0.0784(12) 0.1307(18) 0.0294(9) 0.0552(11) 0.0819(13)
    O12 0.0245(6) 0.0340(7) 0.0484(7) 0.0084(5) 0.0153(5) 0.0215(6)
    C13 0.0263(8) 0.0413(10) 0.0292(8) 0.0072(8) 0.0106(7) 0.0209(8)
    C14 0.0258(8) 0.0355(9) 0.0334(9) 0.0074(7) 0.0111(7) 0.0196(7)
    C15 0.0262(8) 0.0291(8) 0.0336(9) 0.0057(7) 0.0115(7) 0.0142(7)
    C16 0.0286(9) 0.0254(8) 0.0402(9) 0.0063(7) 0.0156(7) 0.0170(7)
    C17 0.0255(8) 0.0306(9) 0.0342(9) 0.0070(7) 0.0123(7) 0.0176(7)
    C18 0.0233(8) 0.0249(8) 0.0357(9) 0.0063(6) 0.0106(7) 0.0150(7)
    C19 0.0242(8) 0.0291(9) 0.0362(9) 0.0073(7) 0.0117(7) 0.0164(8)
    C20 0.0286(8) 0.0274(8) 0.0360(9) 0.0053(7) 0.0153(7) 0.0141(7)
    N1 0.0436(9) 0.0281(8) 0.0353(8) 0.0098(7) 0.0149(7) 0.0109(7)
    N2 0.0646(12) 0.0312(9) 0.0364(10) 0.0133(8) 0.0164(8) 0.0149(8)
    C1 0.0290(8) 0.0311(9) 0.0334(9) 0.0063(7) 0.0106(7) 0.0140(8)
    C2 0.0381(10) 0.0292(9) 0.0329(9) 0.0061(7) 0.0124(8) 0.0093(8)
    C3 0.0349(10) 0.0307(10) 0.0507(11) 0.0032(8) 0.0128(9) 0.0193(9)
    C4 0.0407(11) 0.0459(12) 0.0473(11) 0.0082(9) 0.0135(9) 0.0295(10)
    C5 0.0385(10) 0.0480(12) 0.0335(9) 0.0073(8) 0.0123(8) 0.0198(9)
    C6 0.0813(19) 0.0347(12) 0.0725(17) 0.0119(12) 0.0208(15) 0.0248(12)
    N3 0.0541(11) 0.0444(10) 0.0342(9) 0.0062(8) 0.0122(8) 0.0179(8)
    N4 0.0698(14) 0.0596(13) 0.0480(12) 0.0180(11) 0.0234(10) 0.0365(11)
    O1W 0.0442(8) 0.0447(8) 0.0366(8) -0.0045(7) 0.0102(7) 0.0143(7)
    C7 0.0550(13) 0.0454(12) 0.0626(15) 0.0048(10) 0.0142(11) 0.0320(12)
    C8 0.0500(13) 0.0651(15) 0.0577(14) 0.0048(11) 0.0122(11) 0.0435(13)
    C9 0.0369(11) 0.0773(17) 0.0395(11) 0.0048(11) 0.0085(9) 0.0334(12)
    C10 0.0403(11) 0.0472(12) 0.0404(10) 0.0109(9) 0.0156(9) 0.0194(9)
    C11 0.0319(9) 0.0461(11) 0.0376(10) 0.0063(8) 0.0126(7) 0.0238(9)
    C12 0.092(2) 0.108(3) 0.0447(14) 0.019(2) 0.0205(15) 0.0349(16)
    O2W 0.0345(7) 0.0524(9) 0.0328(8) 0.0026(6) 0.0055(6) 0.0125(7)
_geom_special_details
;
 Bond distances, angles etc. have been calculated using the
 rounded fractional coordinates. All su's are estimated
 from the variances of the (full) variance-covariance matrix.
 The cell esds are taken into account in the estimation of
 distances, angles and torsion angles
;
loop_
    _geom_bond_atom_site_label_1
    _geom_bond_atom_site_label_2
    _geom_bond_site_symmetry_1
    _geom_bond_site_symmetry_2
    _geom_bond_distance
    _geom_bond_publ_flag
    O1 C13 . . 1.256(2) no
    O2 C13 . . 1.237(3) no
    O3 C14 . . 1.418(3) no
    O4 C15 . . 1.410(2) no
    O5 C16 . . 1.308(2) no
    O6 C16 . . 1.207(2) no
    O3 H3 . . 0.82(4) no
    O4 H4A . . 0.90(4) no
    O5 H5A . . 1.16(4) no
    O7 C17 . . 1.285(2) no
    O8 C17 . . 1.216(3) no
    O9 C18 . . 1.409(2) no
    O10 C19 . . 1.417(3) no
    O11 C20 . . 1.216(3) no
    O12 C20 . . 1.268(3) no
    C13 C14 . . 1.531(3) no
    C14 C15 . . 1.519(3) no
    C15 C16 . . 1.527(2) no
    O7 H7A . . 1.09(4) no
    O9 H9 . . 0.91(3) no
    O10 H10A . . 0.83(3) no
    C14 H14 . . 0.9800 no
    C15 H15 . . 0.9800 no
    C17 C18 . . 1.528(2) no
    C18 C19 . . 1.520(3) no
    C19 C20 . . 1.535(2) no
    N1 C5 . . 1.355(3) no
    N1 C1 . . 1.347(3) no
    N2 C1 . . 1.317(3) no
    C18 H18 . . 0.9800 no
    C19 H19 . . 0.9800 no
    C1 C2 . . 1.418(3) no
    N1 H29 . . 0.78(3) no
    C2 C3 . . 1.363(3) no
    N2 H2NA . . 0.84(3) no
    N2 H2NB . . 0.83(4) no
    C3 C4 . . 1.410(3) no
    C3 C6 . . 1.491(4) no
    C4 C5 . . 1.348(4) no
    C2 H2 . . 0.9300 no
    N3 C11 . . 1.342(3) no
    N3 C7 . . 1.354(4) no
    N4 C11 . . 1.326(4) no
    C4 H4 . . 0.9300 no
    C5 H5 . . 0.9300 no
    C6 H6A . . 0.9600 no
    C6 H6B . . 0.9600 no
    C6 H6C . . 0.9600 no
    N3 H3N . . 0.84(3) no
    N4 H4NB . . 0.83(4) no
    N4 H4NA . . 0.88(3) no
    C7 C8 . . 1.335(4) no
    C8 C9 . . 1.399(4) no
    C9 C10 . . 1.369(4) no
    C9 C12 . . 1.506(3) no
    C10 C11 . . 1.408(3) no
    O1W H1WB . . 0.78(3) no
    O1W H1WA . . 0.87(3) no
    C7 H7 . . 0.9300 no
    C8 H8 . . 0.9300 no
    C10 H10 . . 0.9300 no
    C12 H12C . . 0.9600 no
    C12 H12A . . 0.9600 no
    C12 H12B . . 0.9600 no
    O2W H2WA . . 0.82(4) no
    O2W H2WB . . 0.84(4) no
loop_
    _geom_angle_atom_site_label_1
    _geom_angle_atom_site_label_2
    _geom_angle_atom_site_label_3
    _geom_angle_site_symmetry_1
    _geom_angle_site_symmetry_2
    _geom_angle_site_symmetry_3
    _geom_angle
    _geom_angle_publ_flag
    C14 O3 H3 . . . 100(3) no
    C15 O4 H4A . . . 103.0(19) no
    C16 O5 H5A . . . 108.0(18) no
    O1 C13 C14 . . . 116.99(16) no
    O1 C13 O2 . . . 126.88(16) no
    O2 C13 C14 . . . 116.10(17) no
    O3 C14 C13 . . . 109.65(16) no
    O3 C14 C15 . . . 110.52(16) no
    C13 C14 C15 . . . 111.91(17) no
    C14 C15 C16 . . . 108.80(17) no
    O4 C15 C14 . . . 108.89(16) no
    O4 C15 C16 . . . 111.36(15) no
    O5 C16 O6 . . . 126.04(16) no
    O5 C16 C15 . . . 112.27(15) no
    O6 C16 C15 . . . 121.67(16) no
    C17 O7 H7A . . . 111(2) no
    C18 O9 H9 . . . 107.2(19) no
    C19 O10 H10A . . . 106(2) no
    O3 C14 H14 . . . 108.00 no
    C13 C14 H14 . . . 108.00 no
    C15 C14 H14 . . . 108.00 no
    C16 C15 H15 . . . 109.00 no
    O4 C15 H15 . . . 109.00 no
    C14 C15 H15 . . . 109.00 no
    O7 C17 C18 . . . 114.13(16) no
    O7 C17 O8 . . . 125.05(16) no
    O8 C17 C18 . . . 120.83(17) no
    O9 C18 C17 . . . 108.17(14) no
    O9 C18 C19 . . . 111.32(16) no
    C17 C18 C19 . . . 109.84(14) no
    C18 C19 C20 . . . 112.12(14) no
    O10 C19 C18 . . . 108.04(15) no
    O10 C19 C20 . . . 111.07(16) no
    O11 C20 O12 . . . 125.81(18) no
    O11 C20 C19 . . . 118.3(2) no
    O12 C20 C19 . . . 115.93(17) no
    C1 N1 C5 . . . 123.5(2) no
    C17 C18 H18 . . . 109.00 no
    C19 C18 H18 . . . 109.00 no
    O9 C18 H18 . . . 109.00 no
    C18 C19 H19 . . . 109.00 no
    C20 C19 H19 . . . 108.00 no
    O10 C19 H19 . . . 109.00 no
    N1 C1 N2 . . . 120.2(2) no
    N1 C1 C2 . . . 116.89(19) no
    N2 C1 C2 . . . 122.93(18) no
    C5 N1 H29 . . . 115(2) no
    C1 N1 H29 . . . 122(2) no
    C1 N2 H2NA . . . 120(2) no
    C1 N2 H2NB . . . 119(2) no
    C1 C2 C3 . . . 120.58(17) no
    H2NA N2 H2NB . . . 121(3) no
    C2 C3 C4 . . . 119.4(2) no
    C4 C3 C6 . . . 120.2(2) no
    C2 C3 C6 . . . 120.37(19) no
    C3 C4 C5 . . . 119.3(2) no
    N1 C5 C4 . . . 120.27(18) no
    C1 C2 H2 . . . 120.00 no
    C3 C2 H2 . . . 120.00 no
    C7 N3 C11 . . . 122.6(2) no
    C5 C4 H4 . . . 120.00 no
    C3 C4 H4 . . . 120.00 no
    N1 C5 H5 . . . 120.00 no
    C4 C5 H5 . . . 120.00 no
    C3 C6 H6B . . . 109.00 no
    C3 C6 H6C . . . 109.00 no
    C3 C6 H6A . . . 109.00 no
    H6A C6 H6C . . . 110.00 no
    H6B C6 H6C . . . 109.00 no
    H6A C6 H6B . . . 109.00 no
    C11 N3 H3N . . . 121(2) no
    C7 N3 H3N . . . 116(2) no
    C11 N4 H4NA . . . 118(2) no
    H4NA N4 H4NB . . . 126(3) no
    C11 N4 H4NB . . . 116(3) no
    N3 C7 C8 . . . 120.5(3) no
    C7 C8 C9 . . . 119.9(3) no
    C8 C9 C12 . . . 120.8(3) no
    C10 C9 C12 . . . 120.1(3) no
    C8 C9 C10 . . . 119.2(2) no
    C9 C10 C11 . . . 120.0(2) no
    N3 C11 C10 . . . 117.8(2) no
    N4 C11 C10 . . . 122.9(2) no
    N3 C11 N4 . . . 119.2(2) no
    H1WA O1W H1WB . . . 105(3) no
    N3 C7 H7 . . . 120.00 no
    C8 C7 H7 . . . 120.00 no
    C9 C8 H8 . . . 120.00 no
    C7 C8 H8 . . . 120.00 no
    C9 C10 H10 . . . 120.00 no
    C11 C10 H10 . . . 120.00 no
    C9 C12 H12B . . . 109.00 no
    C9 C12 H12C . . . 109.00 no
    C9 C12 H12A . . . 109.00 no
    H12A C12 H12C . . . 110.00 no
    H12B C12 H12C . . . 109.00 no
    H12A C12 H12B . . . 109.00 no
    H2WA O2W H2WB . . . 109(3) no
loop_
    _geom_torsion_atom_site_label_1
    _geom_torsion_atom_site_label_2
    _geom_torsion_atom_site_label_3
    _geom_torsion_atom_site_label_4
    _geom_torsion_site_symmetry_1
    _geom_torsion_site_symmetry_2
    _geom_torsion_site_symmetry_3
    _geom_torsion_site_symmetry_4
    _geom_torsion
    _geom_torsion_publ_flag
    O1 C13 C14 O3 . . . . -179.57(18) no
    O1 C13 C14 C15 . . . . 57.4(2) no
    O2 C13 C14 O3 . . . . -1.2(3) no
    O2 C13 C14 C15 . . . . -124.3(2) no
    O3 C14 C15 O4 . . . . -63.3(2) no
    O3 C14 C15 C16 . . . . 58.3(2) no
    C13 C14 C15 O4 . . . . 59.26(19) no
    C13 C14 C15 C16 . . . . -179.20(14) no
    O4 C15 C16 O5 . . . . -170.89(18) no
    O4 C15 C16 O6 . . . . 10.5(3) no
    C14 C15 C16 O5 . . . . 69.1(2) no
    C14 C15 C16 O6 . . . . -109.5(2) no
    O7 C17 C18 O9 . . . . -173.74(17) no
    O7 C17 C18 C19 . . . . 64.6(2) no
    O8 C17 C18 O9 . . . . 6.1(3) no
    O8 C17 C18 C19 . . . . -115.6(2) no
    O9 C18 C19 O10 . . . . -63.25(18) no
    O9 C18 C19 C20 . . . . 59.5(2) no
    C17 C18 C19 O10 . . . . 56.5(2) no
    C17 C18 C19 C20 . . . . 179.23(17) no
    O10 C19 C20 O11 . . . . -14.1(3) no
    O10 C19 C20 O12 . . . . 167.13(16) no
    C18 C19 C20 O11 . . . . -135.1(2) no
    C18 C19 C20 O12 . . . . 46.2(2) no
    C5 N1 C1 N2 . . . . 180.0(2) no
    C5 N1 C1 C2 . . . . -1.1(3) no
    C1 N1 C5 C4 . . . . 0.9(4) no
    N2 C1 C2 C3 . . . . 179.0(2) no
    N1 C1 C2 C3 . . . . 0.1(3) no
    C1 C2 C3 C4 . . . . 1.2(3) no
    C1 C2 C3 C6 . . . . -178.3(2) no
    C6 C3 C4 C5 . . . . 178.0(2) no
    C2 C3 C4 C5 . . . . -1.4(3) no
    C3 C4 C5 N1 . . . . 0.5(3) no
    C11 N3 C7 C8 . . . . 1.0(4) no
    C7 N3 C11 N4 . . . . 179.3(2) no
    C7 N3 C11 C10 . . . . -1.1(4) no
    N3 C7 C8 C9 . . . . -0.1(4) no
    C7 C8 C9 C12 . . . . 179.5(3) no
    C7 C8 C9 C10 . . . . -0.8(4) no
    C8 C9 C10 C11 . . . . 0.7(3) no
    C12 C9 C10 C11 . . . . -179.6(3) no
    C9 C10 C11 N4 . . . . 179.8(2) no
    C9 C10 C11 N3 . . . . 0.2(3) no
loop_
    _geom_hbond_atom_site_label_D
    _geom_hbond_atom_site_label_H
    _geom_hbond_atom_site_label_A
    _geom_hbond_site_symmetry_A
    _geom_hbond_distance_DH
    _geom_hbond_distance_HA
    _geom_hbond_distance_DA
    _geom_hbond_angle_DHA
    _geom_hbond_publ_flag
    O1W H1WA O2 . 0.87(3) 1.86(3) 2.725(3) 172(3) yes
    O1W H1WB O3 1_655 0.78(3) 2.39(4) 3.012(3) 137(3) yes
    O1W H1WB O12 . 0.78(3) 2.39(3) 3.006(3) 137(3) yes
    O3 H3 O2 . 0.82(4) 1.95(4) 2.562(2) 131(4) yes
    O3 H3 O7 . 0.82(4) 2.51(4) 3.072(3) 127(3) yes
    N2 H2NA O1W 1_455 0.84(3) 2.00(3) 2.819(3) 164(3) yes
    N3 H3N O4 . 0.84(3) 2.15(3) 2.939(3) 157(3) yes
    N3 H3N O6 . 0.84(3) 2.44(3) 3.047(3) 130(3) yes
    N2 H2NB O8 1_444 0.83(4) 2.41(3) 3.032(3) 132(3) yes
    N2 H2NB O9 1_444 0.83(4) 2.21(4) 2.942(3) 147(3) yes
    O4 H4A O11 1_445 0.90(4) 1.88(4) 2.732(3) 156(3) yes
    O2W H2WA O8 1_655 0.82(4) 2.00(4) 2.819(3) 173(4) yes
    O5 H5A O1 1_455 1.16(4) 1.41(4) 2.534(2) 163(4) yes
    N4 H4NA O3 . 0.88(3) 2.12(3) 2.968(3) 163(3) yes
    O7 H7A O12 1_455 1.09(4) 1.39(4) 2.476(2) 174(4) yes
    N4 H4NB O2W 1_455 0.83(4) 2.32(4) 3.128(4) 164(3) yes
    N4 H4NB O12 1_455 0.83(4) 2.60(4) 2.955(4) 108(3) yes
    O9 H9 O2W . 0.91(3) 1.81(3) 2.715(3) 172(3) yes
    O10 H10A O6 1_665 0.83(3) 2.19(3) 2.912(3) 145(3) yes
    O10 H10A O11 . 0.83(3) 2.15(3) 2.648(3) 119(3) yes
    N1 H29 O10 1_444 0.78(3) 2.24(3) 2.946(3) 151(3) yes
    C5 H5 O6 1_554 0.93 2.46 3.158(3) 132 yes
data_New_Global_Publ_Block
_journal_date_recd_electronic     2014-06-28
_journal_date_accepted     2014-08-13
_journal_name_full     'Acta Crystallographica, Section E'
_journal_year     2014
_journal_volume     70
_journal_issue      9
_journal_page_first     o1036
_journal_page_last     o1037
_journal_paper_category     HO
_journal_paper_doi     10.1107/S160053681401842X
_journal_coeditor_code     SU2748
_publ_contact_author_name     'G. Usha'
_publ_contact_author_address
;
PG and Research Department of Physics
Queen Mary's College
Chennai-4
Tamilnadu
India
;
_publ_contact_author_email     'guqmc@yahoo.com'
_publ_contact_author_fax     ?
_publ_contact_author_phone     '9150761514'
_publ_section_title
;
Crystal structure of 2-amino-4-methylpyridin-1-ium
(2<i>R</i>,3<i>R</i>)-3-carboxy-2,3-dihydroxypropanoate monohydrate
;
loop_
    _publ_author_name
    _publ_author_address
    'Jovita, J. V.'
;
PG and Research Department of Physics
Queen Mary's College
Chennai-4
Tamilnadu
India
;
    'Sathya, S.'
;
PG and Research Department of Physics
Queen Mary's College
Chennai-4
Tamilnadu
India
;
    'Usha, G.'
;
PG and Research Department of Physics
Queen Mary's College
Chennai-4
Tamilnadu
India
;
    'Vasanthi, R.'
;
PG and Research Department of Physics
Queen Mary's College
Chennai-4
Tamilnadu
India
;
    'Ramanand, A.'
;
Department of Physics
Loyola College
Chennai-34
Tamilnadu
India
;
