# Supplementary material for: Crystal structure of 2-amino-4-methyl­pyridin-1-ium (2R,3R)-3-carb­oxy-2,3-di­hydroxy­propano­ate monohydrate
Source: Acta Crystallogr Sect E Struct Rep Online. 2014 Aug 23;70(Pt 9):o1036–7. doi: 10.1107/S160053681401842X (PMC4186070; doi:10.1107/S160053681401842X)
Supplement: Supplementary file 2 [file e-70-o1036-Isup2.hkl]

# 
# h,k,l, Fc-squared, Fo-squared, sigma(Fo-squared) and status flag 
# 
data_I
_shelx_title ' I         P 1' 
_shelx_refln_list_code          4 
_shelx_F_calc_maximum       72.49 
_exptl_crystal_F_000       292.00 
_reflns_d_resolution_high  0.8108 
 
loop_ 
 _symmetry_equiv_pos_as_xyz 
 'x, y, z' 
 
_cell_length_a     7.1760 
_cell_length_b     9.9359 
_cell_length_c    10.7160 
_cell_angle_alpha 117.528 
_cell_angle_beta  104.792 
_cell_angle_gamma  91.701 
 
_shelx_F_squared_multiplier     1.000 
 
loop_ 
 _refln_index_h 
 _refln_index_k 
 _refln_index_l 
 _refln_F_squared_calc 
 _refln_F_squared_meas 
 _refln_F_squared_sigma 
 _refln_observed_status 
   2   4 -13        2.76        2.19      0.49 o 
   3   4 -13       27.29       26.65      1.61 o 
   1   5 -13       14.57       15.03      0.95 o 
   2   5 -13        1.36        2.76      0.53 o 
   3   5 -13        9.47       10.30      0.78 o 
   1   6 -13        5.60        5.74      0.70 o 
   2   6 -13       11.00       10.00      1.16 o 
   3   6 -13        6.62        5.29      0.62 o 
   1   7 -13        7.80        7.28      0.91 o 
   2   7 -13        0.99        0.21      0.74 o 
   3   7 -13        5.91        5.40      0.98 o 
   2   1 -12        1.06        1.16      0.45 o 
   3   1 -12        4.03        4.06      0.79 o 
   4   1 -12        4.84        6.17      0.89 o 
   0   2 -12        5.16        6.89      1.01 o 
   1   2 -12       18.94       21.64      1.54 o 
   2   2 -12        5.16        7.23      0.65 o 
   3   2 -12        0.94        0.59      0.58 o 
   4   2 -12       15.89       18.92      1.36 o 
   5   2 -12        3.04        3.32      0.80 o 
   0   3 -12        4.49        4.48      0.87 o 
   1   3 -12       29.70       33.79      1.98 o 
   2   3 -12        3.00        2.48      0.99 o 
   3   3 -12        6.88        9.48      1.05 o 
   4   3 -12       32.25       28.24      1.68 o 
   5   3 -12       49.59       52.24      2.37 o 
  -1   4 -12       18.43       18.67      1.06 o 
   0   4 -12        6.73        6.45      1.05 o 
   1   4 -12        6.69        8.11      0.74 o 
   2   4 -12        4.23        5.21      0.71 o 
   3   4 -12        1.12        0.50      0.41 o 
   4   4 -12       21.37       20.67      1.34 o 
   5   4 -12       17.96       19.61      1.38 o 
  -1   5 -12       11.66       10.90      0.81 o 
   0   5 -12        3.07        1.76      0.48 o 
   1   5 -12        6.55        8.43      1.04 o 
   2   5 -12        3.01        3.48      0.51 o 
   3   5 -12        4.23        3.70      0.62 o 
   4   5 -12        7.76        7.36      0.85 o 
   5   5 -12       10.52       12.15      1.09 o 
  -1   6 -12        0.41       -0.26      0.54 o 
   0   6 -12       10.11        8.29      0.68 o 
   1   6 -12        4.22        4.70      1.20 o 
   2   6 -12        8.97        8.28      0.66 o 
   3   6 -12        1.03        0.97      0.42 o 
   4   6 -12       10.04        9.28      0.98 o 
   5   6 -12        4.41        2.75      0.71 o 
  -1   7 -12        0.31        0.12      0.43 o 
   0   7 -12        1.65        3.00      0.52 o 
   1   7 -12        1.01        0.74      0.69 o 
   2   7 -12        1.50        2.67      0.52 o 
   3   7 -12       28.83       28.27      1.20 o 
   4   7 -12        6.74        7.02      0.93 o 
   5   7 -12        6.83        8.66      1.02 o 
  -1   8 -12       17.48       15.70      1.08 o 
   0   8 -12       16.94       18.14      0.97 o 
   1   8 -12       10.31       12.99      1.47 o 
   2   8 -12        7.65        8.71      0.53 o 
   3   8 -12        8.16       10.21      0.76 o 
   4   8 -12       24.68       26.08      1.59 o 
   0   9 -12       12.09       13.62      0.86 o 
   1   9 -12       34.77       39.20      2.23 o 
   2   9 -12        3.61        3.30      0.81 o 
   3   9 -12        7.13        9.22      0.75 o 
   2  -1 -11        2.72        1.75      0.47 o 
   3  -1 -11        7.78        6.47      0.84 o 
   4  -1 -11        2.27        2.32      0.70 o 
   0   0 -11        6.11        6.55      1.00 o 
   1   0 -11       17.88       17.82      0.97 o 
   2   0 -11       13.79       13.94      0.84 o 
   3   0 -11       20.07       17.50      1.31 o 
   4   0 -11       11.70       12.85      1.11 o 
   5   0 -11        9.68        8.79      1.00 o 
  -1   1 -11        4.99        4.98      0.73 o 
   0   1 -11        6.01        5.83      0.87 o 
   1   1 -11        6.59        6.48      0.58 o 
   2   1 -11        6.01        6.83      0.59 o 
   3   1 -11       14.04       12.40      0.76 o 
   4   1 -11        1.59        2.43      0.65 o 
   5   1 -11       41.73       40.32      1.98 o 
   6   1 -11        3.42        3.13      0.74 o 
  -1   2 -11        4.43        4.93      0.62 o 
   0   2 -11       11.75       12.94      1.16 o 
   1   2 -11       14.09       15.57      0.82 o 
   2   2 -11       13.78       16.85      0.86 o 
   3   2 -11        2.88        2.49      0.44 o 
   4   2 -11       38.55       40.51      1.96 o 
   5   2 -11        2.84        3.92      0.71 o 
   6   2 -11       27.77       28.18      1.61 o 
  -2   3 -11        0.09       -0.20      0.38 o 
  -1   3 -11        1.46        1.88      0.49 o 
   0   3 -11        2.19        2.55      0.66 o 
   1   3 -11       49.33       52.31      1.65 o 
   2   3 -11        0.39       -0.01      0.33 o 
   3   3 -11       28.32       29.32      1.14 o 
   4   3 -11       19.33       19.14      1.26 o 
   5   3 -11       27.98       26.33      1.56 o 
   6   3 -11       12.10       14.82      1.21 o 
  -2   4 -11        0.18        0.18      0.40 o 
  -1   4 -11        2.77        3.08      0.52 o 
   0   4 -11        3.61        5.32      0.68 o 
   1   4 -11       33.88       32.70      1.36 o 
   2   4 -11       12.82       12.45      0.75 o 
   3   4 -11       37.78       37.33      1.33 o 
   4   4 -11       16.51       18.84      1.28 o 
   5   4 -11       51.06       52.40      2.30 o 
   6   4 -11       34.37       36.40      1.90 o 
  -2   5 -11       11.17        9.52      0.75 o 
  -1   5 -11       17.08       18.02      0.95 o 
   0   5 -11        4.17        3.51      0.50 o 
   1   5 -11       11.72       11.74      0.74 o 
   2   5 -11        3.00        2.74      0.45 o 
   3   5 -11        5.41        5.52      0.55 o 
   4   5 -11       53.81       56.62      1.75 o 
   5   5 -11       66.49       67.40      2.79 o 
   6   5 -11       12.76       12.90      1.17 o 
  -2   6 -11        4.87        3.33      0.54 o 
  -1   6 -11       13.25       15.46      0.89 o 
   0   6 -11       12.28       11.69      1.51 o 
   1   6 -11       10.65       11.99      0.81 o 
   2   6 -11       22.25       24.39      1.03 o 
   3   6 -11       12.73       11.13      1.88 o 
   4   6 -11       46.04       45.65      1.53 o 
   5   6 -11       27.03       25.19      1.52 o 
   6   6 -11       26.46       30.17      1.74 o 
  -2   7 -11        0.05       -0.37      0.57 o 
  -1   7 -11        7.75        6.91      0.63 o 
   0   7 -11        7.64        7.24      0.62 o 
   1   7 -11       28.27       28.34      0.89 o 
   2   7 -11       14.23       13.79      0.62 o 
   3   7 -11       16.92       13.93      0.82 o 
   4   7 -11        2.86        2.68      0.68 o 
   5   7 -11        1.37        1.29      0.60 o 
  -2   8 -11        1.25        1.09      0.43 o 
  -1   8 -11        0.93        1.10      0.73 o 
   0   8 -11       15.16       14.83      1.86 o 
   1   8 -11        0.18        0.36      0.28 o 
   2   8 -11        2.78        2.51      0.42 o 
   3   8 -11       47.46       45.74      1.57 o 
   4   8 -11        7.35        7.59      0.91 o 
   5   8 -11        2.47        1.49      0.66 o 
  -1   9 -11        8.19        7.11      1.07 o 
   0   9 -11        7.82        8.03      0.65 o 
   1   9 -11       53.72       58.59      2.77 o 
   2   9 -11        7.93        9.69      0.72 o 
   3   9 -11        5.45        3.74      0.53 o 
   4   9 -11        0.98        1.38      0.64 o 
  -1  10 -11        4.89        4.91      0.59 o 
   0  10 -11        0.03        0.30      0.57 o 
   1  10 -11       34.63       43.68      2.39 o 
   2  10 -11        1.07        0.55      0.43 o 
   3  10 -11        1.02        0.42      0.43 o 
   0  -2 -10        1.54        1.67      0.76 o 
   1  -2 -10       13.06       12.03      0.80 o 
   2  -2 -10        4.43        4.57      0.57 o 
   3  -2 -10       19.55       16.57      1.26 o 
   4  -2 -10        0.12       -0.21      0.49 o 
   5  -2 -10        4.70        7.63      0.91 o 
  -1  -1 -10        5.75        5.46      0.92 o 
   0  -1 -10       13.38       14.42      1.28 o 
   1  -1 -10       15.30       14.80      0.85 o 
   2  -1 -10        3.94        3.74      0.50 o 
   3  -1 -10       66.50       65.22      2.71 o 
   4  -1 -10        0.56        0.93      0.51 o 
   5  -1 -10        3.97        3.40      0.69 o 
   6  -1 -10        1.68        2.33      0.67 o 
  -2   0 -10       14.72       14.33      0.94 o 
  -1   0 -10       13.52       11.73      1.14 o 
   0   0 -10       24.15       25.45      1.06 o 
   1   0 -10       71.06       67.20      1.97 o 
   2   0 -10       10.58       10.98      1.02 o 
   3   0 -10       30.00       29.12      1.13 o 
   4   0 -10        2.10        2.64      0.62 o 
   5   0 -10        6.03        6.30      0.80 o 
   6   0 -10        4.62        4.49      0.75 o 
  -2   1 -10        1.13        1.55      0.64 o 
  -1   1 -10       28.58       31.73      1.30 o 
   0   1 -10        9.53       10.23      1.01 o 
   1   1 -10        0.08        0.18      0.31 o 
   2   1 -10        0.26        0.67      0.36 o 
   3   1 -10       84.73       80.59      2.20 o 
   4   1 -10        5.73        6.88      0.78 o 
   5   1 -10       57.27       55.62      2.37 o 
   6   1 -10       14.37       14.19      1.13 o 
   7   1 -10        8.42       10.63      0.98 o 
  -3   2 -10        0.93        0.05      0.39 o 
  -2   2 -10        2.14        2.44      0.50 o 
  -1   2 -10        5.81        5.56      0.59 o 
   0   2 -10       27.42       28.76      1.09 o 
   1   2 -10       23.97       22.23      1.23 o 
   2   2 -10       18.97       20.23      0.88 o 
   3   2 -10       38.84       37.16      1.27 o 
   4   2 -10       98.81       96.95      2.60 o 
   5   2 -10       17.28       18.58      1.17 o 
   6   2 -10       24.92       26.86      1.45 o 
   7   2 -10        4.33        4.68      0.74 o 
  -3   3 -10        2.66        3.34      0.55 o 
  -2   3 -10       24.40       23.51      1.09 o 
  -1   3 -10       17.93       15.99      0.90 o 
   0   3 -10        7.69        6.71      0.52 o 
   1   3 -10       15.24       11.93      0.70 o 
   2   3 -10       25.15       26.61      1.03 o 
   3   3 -10       89.47       92.31      2.44 o 
   4   3 -10       12.29       16.86      1.07 o 
   5   3 -10        8.35        9.38      0.87 o 
   6   3 -10       83.11       88.66      3.34 o 
   7   3 -10        1.32        0.55      0.56 o 
  -3   4 -10        6.99        6.75      0.64 o 
  -2   4 -10       10.95       11.08      0.85 o 
  -1   4 -10        3.05        4.25      0.91 o 
   0   4 -10       24.84       24.53      0.95 o 
   1   4 -10      118.16      115.65      2.90 o 
   2   4 -10        3.89        4.14      0.47 o 
   3   4 -10      119.18      120.86      3.06 o 
   4   4 -10       57.98       54.41      1.65 o 
   5   4 -10       84.53       86.24      3.17 o 
   6   4 -10       10.93       13.53      1.11 o 
   7   4 -10       15.11       17.00      1.26 o 
  -3   5 -10        0.24       -0.29      0.78 o 
  -2   5 -10        6.16        7.20      0.63 o 
  -1   5 -10       31.28       32.89      1.24 o 
   0   5 -10       20.48       18.00      0.69 o 
   1   5 -10      151.29      146.38      3.62 o 
   2   5 -10       53.70       51.91      1.87 o 
   3   5 -10      202.21      183.96      4.39 o 
   4   5 -10        7.79        9.43      0.65 o 
   5   5 -10       82.48       81.22      3.15 o 
   6   5 -10       18.28       17.45      1.24 o 
   7   5 -10       39.11       38.70      2.00 o 
  -3   6 -10        8.86       11.54      0.78 o 
  -2   6 -10       40.04       42.35      1.48 o 
  -1   6 -10       13.91       14.74      0.83 o 
   0   6 -10       94.49       92.78      2.00 o 
   1   6 -10       39.06       41.18      1.65 o 
   2   6 -10        5.08        5.41      0.51 o 
   3   6 -10       52.54       50.68      1.60 o 
   4   6 -10        4.30        3.46      1.19 o 
   5   6 -10       13.96       16.26      1.17 o 
   6   6 -10       13.23       14.09      1.12 o 
  -3   7 -10        3.22        3.04      0.61 o 
  -2   7 -10        5.95        5.34      0.56 o 
  -1   7 -10       21.55       20.19      0.95 o 
   0   7 -10       59.28       63.74      1.50 o 
   1   7 -10       56.59       60.84      1.44 o 
   2   7 -10       19.27       17.03      0.66 o 
   3   7 -10        2.87        3.58      0.48 o 
   4   7 -10       29.42       25.21      1.16 o 
   5   7 -10        2.26        1.24      0.60 o 
   6   7 -10        5.50        6.20      0.86 o 
  -3   8 -10        8.99        8.68      1.47 o 
  -2   8 -10       20.84       18.44      0.94 o 
  -1   8 -10       14.98       10.75      0.69 o 
   0   8 -10       24.51       22.22      1.09 o 
   1   8 -10       10.26       12.19      0.58 o 
   2   8 -10       15.26       15.50      0.63 o 
   3   8 -10      132.96      134.57      3.37 o 
   4   8 -10        1.06        0.53      0.51 o 
   5   8 -10       17.75       22.18      1.47 o 
  -3   9 -10        1.33        0.95      0.94 o 
  -2   9 -10        0.90        0.18      0.46 o 
  -1   9 -10       17.44       14.61      0.84 o 
   0   9 -10        7.53        9.15      0.64 o 
   1   9 -10        4.54        3.70      0.51 o 
   2   9 -10       24.57       22.58      1.03 o 
   3   9 -10        0.40       -0.10      0.37 o 
   4   9 -10       24.98       28.06      1.68 o 
   5   9 -10       39.13       42.20      2.13 o 
  -2  10 -10        1.27        1.02      0.44 o 
  -1  10 -10        2.29        1.85      0.45 o 
   0  10 -10        7.32        6.01      0.95 o 
   1  10 -10       20.98       27.63      1.83 o 
   2  10 -10        5.16        7.05      0.63 o 
   3  10 -10       10.19       10.55      0.79 o 
   4  10 -10       12.51        8.81      1.05 o 
  -1  11 -10        2.74        3.48      0.84 o 
   0  11 -10        1.30        2.09      0.74 o 
   1  11 -10       14.05       17.83      1.52 o 
   2  11 -10        1.44        1.31      0.72 o 
   2  -4  -9        1.88        3.51      0.74 o 
   3  -4  -9        5.75        3.40      0.76 o 
   0  -3  -9       10.48       11.66      1.18 o 
   1  -3  -9        5.40        4.90      0.57 o 
   2  -3  -9       10.13       11.74      0.76 o 
   3  -3  -9       17.94       19.31      1.27 o 
   4  -3  -9       18.06       18.93      1.28 o 
   5  -3  -9       10.99       11.53      1.00 o 
  -1  -2  -9       30.30       32.26      1.90 o 
   0  -2  -9        3.97        4.67      0.53 o 
   1  -2  -9       10.46       11.02      1.08 o 
   2  -2  -9        3.87        4.47      0.51 o 
   3  -2  -9        9.24        9.33      0.66 o 
   4  -2  -9        9.76        9.13      0.88 o 
   5  -2  -9        0.31        0.43      0.51 o 
   6  -2  -9        0.07        0.01      0.47 o 
  -2  -1  -9       15.52       17.35      1.42 o 
  -1  -1  -9       63.06       59.62      2.62 o 
   0  -1  -9       66.60       70.97      2.02 o 
   1  -1  -9        0.02        1.35      0.38 o 
   2  -1  -9       14.03       14.77      0.77 o 
   3  -1  -9      247.11      236.55      5.54 o 
   4  -1  -9        8.01        8.47      0.83 o 
   5  -1  -9       28.00       27.36      1.48 o 
   6  -1  -9        2.09        1.77      0.57 o 
   7  -1  -9        0.37        0.09      0.50 o 
  -3   0  -9       15.23       18.94      1.52 o 
  -2   0  -9        6.82        6.91      0.67 o 
  -1   0  -9       16.84       12.73      1.12 o 
   0   0  -9       82.55       92.02      2.41 o 
   1   0  -9       29.02       25.51      1.14 o 
   2   0  -9       12.22       13.07      0.82 o 
   3   0  -9       16.53       16.11      0.79 o 
   4   0  -9       15.57       15.04      1.08 o 
   5   0  -9       35.96       36.00      1.69 o 
   6   0  -9        7.20        6.08      0.75 o 
   7   0  -9        0.36        0.20      0.51 o 
  -3   1  -9       17.39       19.98      1.06 o 
  -2   1  -9        0.90        0.61      0.40 o 
  -1   1  -9       15.53       18.03      0.79 o 
   0   1  -9       15.12       12.88      0.70 o 
   1   1  -9       48.93       47.38      1.46 o 
   2   1  -9        1.77        1.69      0.41 o 
   3   1  -9       56.65       54.92      1.86 o 
   4   1  -9       56.50       60.27      1.71 o 
   5   1  -9       38.72       39.36      1.77 o 
   6   1  -9       26.04       26.09      1.43 o 
   7   1  -9        6.55        7.11      0.81 o 
  -4   2  -9        4.41        6.09      0.86 o 
  -3   2  -9       22.99       21.29      1.42 o 
  -2   2  -9        0.47        0.23      0.35 o 
  -1   2  -9       35.93       32.78      0.96 o 
   0   2  -9       30.98       32.03      1.10 o 
   1   2  -9       30.47       28.24      2.68 o 
   2   2  -9        5.08        3.81      0.43 o 
   3   2  -9       18.69       18.77      0.83 o 
   4   2  -9       16.88       17.26      0.79 o 
   5   2  -9       57.23       57.48      2.31 o 
   6   2  -9       38.66       40.52      1.82 o 
   7   2  -9        2.45        2.48      0.58 o 
  -4   3  -9        4.86        4.40      0.57 o 
  -3   3  -9       10.74        9.31      0.70 o 
  -2   3  -9       33.52       29.73      1.18 o 
  -1   3  -9      131.53      132.72      2.66 o 
   0   3  -9       49.39       48.92      1.99 o 
   1   3  -9      436.62      440.84      9.57 o 
   2   3  -9        8.52       10.10      0.62 o 
   3   3  -9       40.60       37.73      1.37 o 
   4   3  -9       20.25       23.67      0.94 o 
   5   3  -9        8.59        8.75      0.82 o 
   6   3  -9       25.11       26.97      1.42 o 
   7   3  -9        6.41        6.13      0.78 o 
  -4   4  -9        7.10        7.43      0.67 o 
  -3   4  -9       52.13       50.20      1.66 o 
  -2   4  -9       43.95       41.69      1.45 o 
  -1   4  -9      238.37      240.04      5.31 o 
   0   4  -9       28.37       28.28      1.01 o 
   1   4  -9      313.53      293.52      6.59 o 
   2   4  -9       30.65       32.61      1.12 o 
   3   4  -9      388.92      381.97      8.54 o 
   4   4  -9       23.13       24.84      1.53 o 
   5   4  -9       47.49       51.10      2.15 o 
   6   4  -9       23.19       23.21      1.35 o 
   7   4  -9       12.98       12.77      1.07 o 
  -4   5  -9       11.77       12.91      0.98 o 
  -3   5  -9       11.77       10.53      0.72 o 
  -2   5  -9       56.12       51.04      1.62 o 
  -1   5  -9       20.17       20.44      0.69 o 
   0   5  -9       56.39       54.19      1.28 o 
   1   5  -9       22.33       20.82      0.85 o 
   2   5  -9       70.43       67.79      1.86 o 
   3   5  -9       18.93       18.09      0.90 o 
   4   5  -9       94.90       89.89      2.39 o 
   5   5  -9       23.94       27.31      1.45 o 
   6   5  -9       14.48       14.53      1.12 o 
   7   5  -9       11.74       13.00      1.06 o 
  -4   6  -9        2.55        2.16      0.46 o 
  -3   6  -9        0.94        0.96      0.39 o 
  -2   6  -9       16.44       14.87      0.79 o 
  -1   6  -9       52.28       53.32      1.76 o 
   0   6  -9       59.11       56.71      1.31 o 
   1   6  -9       19.65       17.34      0.63 o 
   2   6  -9       30.31       29.57      1.07 o 
   3   6  -9      132.06      121.09      3.05 o 
   4   6  -9       33.14       33.79      1.20 o 
   5   6  -9       22.34       20.31      1.26 o 
   6   6  -9        2.34        2.85      0.64 o 
   7   6  -9        5.95        6.09      0.84 o 
  -4   7  -9        1.38        1.82      0.96 o 
  -3   7  -9       19.09       19.14      0.95 o 
  -2   7  -9        3.93        3.25      0.46 o 
  -1   7  -9       22.34       22.31      0.94 o 
   0   7  -9      165.85      162.44      4.62 o 
   1   7  -9       28.37       27.25      0.82 o 
   2   7  -9       19.26       18.56      0.65 o 
   3   7  -9       41.13       38.75      1.31 o 
   4   7  -9       42.87       39.44      1.38 o 
   5   7  -9        5.28        5.14      0.77 o 
   6   7  -9       31.67       33.63      1.76 o 
  -4   8  -9        5.06        4.71      0.57 o 
  -3   8  -9        2.15        2.61      0.47 o 
  -2   8  -9       61.27       55.93      2.16 o 
  -1   8  -9        6.15        5.87      0.54 o 
   0   8  -9       87.53       85.51      1.84 o 
   1   8  -9       51.78       48.31      1.21 o 
   2   8  -9       23.10       20.32      0.68 o 
   3   8  -9       23.34       24.09      1.03 o 
   4   8  -9       81.87       79.68      3.41 o 
   5   8  -9        0.40        0.37      0.54 o 
   6   8  -9       11.15       16.04      1.24 o 
  -3   9  -9        0.09        0.23      0.37 o 
  -2   9  -9       15.13       17.41      0.90 o 
  -1   9  -9       23.30       19.21      0.90 o 
   0   9  -9       47.57       44.21      2.78 o 
   1   9  -9       26.56       25.07      1.03 o 
   2   9  -9        6.69        7.49      0.60 o 
   3   9  -9       58.74       58.82      2.59 o 
   4   9  -9       15.31       14.53      1.21 o 
   5   9  -9        8.14        9.79      1.02 o 
  -3  10  -9        1.28        2.18      0.46 o 
  -2  10  -9        1.55        1.29      0.42 o 
  -1  10  -9        2.81        3.51      0.47 o 
   0  10  -9        0.90        2.62      0.74 o 
   1  10  -9        6.51        8.19      0.66 o 
   2  10  -9       19.37       20.00      1.00 o 
   3  10  -9        1.54        2.26      0.53 o 
   4  10  -9        5.17        6.52      0.92 o 
  -2  11  -9        1.50        1.48      0.69 o 
  -1  11  -9        4.60        4.59      0.85 o 
   0  11  -9        6.12        8.11      1.05 o 
   1  11  -9        3.17        5.50      0.92 o 
   2  11  -9        7.06        6.71      0.67 o 
   3  11  -9        2.34        2.63      0.54 o 
   1  -5  -8       21.65       28.35      1.26 o 
   2  -5  -8        1.19        1.00      0.58 o 
   3  -5  -8        9.05       10.63      1.04 o 
   4  -5  -8       12.00       12.14      1.09 o 
  -1  -4  -8        6.09        7.23      1.01 o 
   0  -4  -8       10.29       10.53      0.73 o 
   1  -4  -8       13.44       16.95      0.90 o 
   2  -4  -8       52.97       52.61      1.70 o 
   3  -4  -8       13.72       12.83      1.07 o 
   4  -4  -8       10.17        8.06      0.88 o 
   5  -4  -8        1.64        1.83      0.60 o 
  -2  -3  -8        0.56        0.52      0.45 o 
  -1  -3  -8        5.73        4.37      0.81 o 
   0  -3  -8       54.36       55.80      1.73 o 
   1  -3  -8        2.04        1.81      0.39 o 
   2  -3  -8        2.77        2.63      0.83 o 
   3  -3  -8       90.00       86.53      3.24 o 
   4  -3  -8        3.06        2.09      0.57 o 
   5  -3  -8       15.24       15.04      1.09 o 
   6  -3  -8       13.39       13.13      1.08 o 
  -3  -2  -8        6.34        4.96      1.00 o 
  -2  -2  -8        1.87        2.46      0.72 o 
  -1  -2  -8        1.34        1.99      0.63 o 
   0  -2  -8      148.72      153.22      3.72 o 
   1  -2  -8       18.88       18.90      1.60 o 
   2  -2  -8       14.11       15.60      0.77 o 
   3  -2  -8       30.82       31.34      1.14 o 
   4  -2  -8       19.57       19.98      1.23 o 
   5  -2  -8        1.36        2.90      0.56 o 
   6  -2  -8        4.54        5.30      0.69 o 
   7  -2  -8        0.38        0.69      0.51 o 
  -3  -1  -8        4.63        5.34      0.62 o 
  -2  -1  -8       11.25       12.19      1.12 o 
  -1  -1  -8        4.73        5.30      0.47 o 
   0  -1  -8        0.71        1.17      0.35 o 
   1  -1  -8       31.25       26.02      1.00 o 
   2  -1  -8        2.62        3.23      0.40 o 
   3  -1  -8       11.54       11.68      0.66 o 
   4  -1  -8       77.23       77.07      2.85 o 
   5  -1  -8       11.82       12.51      0.91 o 
   6  -1  -8        6.55        5.05      0.67 o 
   7  -1  -8       16.44       15.64      1.08 o 
  -4   0  -8       17.31       17.37      0.99 o 
  -3   0  -8        5.61        6.86      0.63 o 
  -2   0  -8        7.63        8.40      0.66 o 
  -1   0  -8       25.97       26.15      0.97 o 
   0   0  -8      159.00      156.16      3.67 o 
   1   0  -8       76.94       72.44      1.92 o 
   2   0  -8       55.42       51.75      1.48 o 
   3   0  -8       58.09       51.33      1.48 o 
   4   0  -8       21.71       18.52      0.79 o 
   5   0  -8       80.49       81.77      3.00 o 
   6   0  -8      110.06      109.46      3.79 o 
   7   0  -8        7.17        7.94      0.78 o 
  -4   1  -8        8.03        7.01      0.99 o 
  -3   1  -8       18.78       17.14      0.91 o 
  -2   1  -8        0.79        0.03      0.34 o 
  -1   1  -8       45.45       47.43      1.71 o 
   0   1  -8       50.88       52.14      1.49 o 
   1   1  -8       26.50       28.76      1.17 o 
   2   1  -8       60.13       54.77      1.55 o 
   3   1  -8        8.45       10.33      0.67 o 
   4   1  -8       55.63       53.19      1.55 o 
   5   1  -8       18.60       17.69      1.06 o 
   6   1  -8       37.75       35.83      1.64 o 
   7   1  -8        1.06        1.45      0.49 o 
   8   1  -8       82.29       87.76      3.23 o 
  -5   2  -8       33.35       33.10      1.36 o 
  -4   2  -8        6.82        6.40      0.62 o 
  -3   2  -8       94.37       92.06      2.56 o 
  -2   2  -8       62.41       62.94      1.85 o 
  -1   2  -8       78.80       82.12      1.74 o 
   0   2  -8      222.82      219.56      4.98 o 
   1   2  -8        3.72        3.48      0.62 o 
   2   2  -8       42.42       40.75      1.24 o 
   3   2  -8      158.38      155.07      3.62 o 
   4   2  -8       60.45       65.26      1.83 o 
   5   2  -8      121.41      117.40      3.96 o 
   6   2  -8       12.82       12.13      0.92 o 
   7   2  -8        2.59        2.13      0.55 o 
   8   2  -8        7.83       10.63      0.93 o 
  -5   3  -8       45.86       48.81      1.68 o 
  -4   3  -8        4.04        5.06      0.65 o 
  -3   3  -8      207.21      213.35      5.12 o 
  -2   3  -8       14.86       13.76      0.77 o 
  -1   3  -8      114.28      107.26      3.10 o 
   0   3  -8       38.64       37.36      1.16 o 
   1   3  -8       40.79       41.36      1.23 o 
   2   3  -8       11.42       12.10      0.59 o 
   3   3  -8       15.62       14.25      0.66 o 
   4   3  -8      107.62      103.95      3.08 o 
   5   3  -8       40.60       40.26      1.74 o 
   6   3  -8       12.72       10.65      0.92 o 
   7   3  -8        8.84        7.55      0.78 o 
   8   3  -8       14.97       17.65      1.20 o 
  -5   4  -8       38.90       40.01      1.50 o 
  -4   4  -8       21.08       24.39      1.08 o 
  -3   4  -8       80.65       80.80      2.27 o 
  -2   4  -8       47.24       48.11      1.50 o 
  -1   4  -8      306.79      302.91      5.50 o 
   0   4  -8       73.26       75.48      1.94 o 
   1   4  -8      213.19      202.89      4.64 o 
   2   4  -8       22.74       23.78      0.88 o 
   3   4  -8      125.69      126.08      3.07 o 
   4   4  -8       16.80       19.33      0.81 o 
   5   4  -8        2.19        1.55      0.46 o 
   6   4  -8        4.33        4.79      0.66 o 
   7   4  -8       13.52       13.53      1.06 o 
  -5   5  -8       63.16       62.96      2.53 o 
  -4   5  -8        2.79        2.95      0.53 o 
  -3   5  -8       18.27       15.53      0.81 o 
  -2   5  -8        8.62        8.74      0.58 o 
  -1   5  -8        6.04        6.39      0.69 o 
   0   5  -8      154.52      141.10      2.74 o 
   1   5  -8      102.76       89.82      2.30 o 
   2   5  -8       18.02       18.69      0.75 o 
   3   5  -8       56.44       50.20      1.49 o 
   4   5  -8       55.31       55.43      1.60 o 
   5   5  -8       25.15       22.23      1.28 o 
   6   5  -8       91.37       88.28      3.28 o 
   7   5  -8        1.38        0.68      0.54 o 
  -5   6  -8       30.12       30.85      1.23 o 
  -4   6  -8        6.59        7.01      0.66 o 
  -3   6  -8       18.66       16.83      0.84 o 
  -2   6  -8        7.93        6.67      0.56 o 
  -1   6  -8      106.68      107.73      2.17 o 
   0   6  -8        0.71        0.78      0.25 o 
   1   6  -8      174.91      171.95      3.24 o 
   2   6  -8       16.59       15.62      0.72 o 
   3   6  -8       45.71       43.44      1.41 o 
   4   6  -8       57.11       60.43      1.73 o 
   5   6  -8        3.80        2.17      0.57 o 
   6   6  -8       14.19       13.52      1.09 o 
   7   6  -8        1.75        0.81      0.60 o 
  -5   7  -8       15.89       15.66      1.32 o 
  -4   7  -8       46.40       45.49      1.52 o 
  -3   7  -8       37.67       34.33      1.24 o 
  -2   7  -8        1.73        1.08      0.37 o 
  -1   7  -8      180.77      162.93      3.12 o 
   0   7  -8      277.60      276.91      5.03 o 
   1   7  -8      104.48       99.80      2.03 o 
   2   7  -8       32.49       31.83      0.84 o 
   3   7  -8       68.45       62.18      1.88 o 
   4   7  -8        9.82       10.78      0.71 o 
   5   7  -8        6.98        7.50      0.81 o 
   6   7  -8       78.16       85.04      3.29 o 
  -4   8  -8       10.36       10.26      0.72 o 
  -3   8  -8       65.78       61.02      1.87 o 
  -2   8  -8       22.75       23.53      1.53 o 
  -1   8  -8       86.83       88.20      2.38 o 
   0   8  -8       85.75       86.69      1.84 o 
   1   8  -8       12.23        9.03      0.45 o 
   2   8  -8        2.24        1.08      0.49 o 
   3   8  -8       16.06       15.30      0.88 o 
   4   8  -8       25.38       24.26      1.06 o 
   5   8  -8        1.02        0.61      0.56 o 
   6   8  -8       46.49       50.80      2.37 o 
  -4   9  -8        3.77        4.12      0.71 o 
  -3   9  -8        2.16        1.80      0.43 o 
  -2   9  -8       22.08       21.38      0.96 o 
  -1   9  -8        2.42        2.83      0.42 o 
   0   9  -8       73.79       75.50      1.98 o 
   1   9  -8       36.83       34.58      1.25 o 
   2   9  -8       12.18       13.30      0.79 o 
   3   9  -8       16.68       16.90      0.88 o 
   4   9  -8       36.76       33.57      1.77 o 
   5   9  -8       31.74       34.27      1.85 o 
  -3  10  -8        3.02        2.82      0.50 o 
  -2  10  -8        3.09        3.36      0.91 o 
  -1  10  -8        7.21        6.93      0.58 o 
   0  10  -8        1.34        2.43      0.71 o 
   1  10  -8       34.36       35.16      1.33 o 
   2  10  -8       10.14        9.90      0.70 o 
   3  10  -8        0.51       -0.15      0.58 o 
   4  10  -8       15.46       15.14      1.24 o 
  -2  11  -8        0.24       -0.54      0.46 o 
  -1  11  -8        4.97        5.28      0.91 o 
   0  11  -8        4.66        6.53      0.97 o 
   1  11  -8        2.45        3.40      0.85 o 
   2  11  -8        3.08        2.75      0.51 o 
   3  11  -8        1.10        0.72      0.46 o 
   0  12  -8        2.79        3.11      0.84 o 
   1  12  -8        0.14       -0.12      0.65 o 
   1  -6  -7        4.38        5.95      0.88 o 
   2  -6  -7        1.84        2.29      0.66 o 
   3  -6  -7        1.83        2.42      0.67 o 
  -1  -5  -7        7.80        7.44      0.99 o 
   0  -5  -7        9.02       10.05      0.72 o 
   1  -5  -7       13.00       14.63      1.28 o 
   2  -5  -7        7.29        9.12      0.91 o 
   3  -5  -7       11.28       10.87      0.99 o 
   4  -5  -7        6.72        7.59      0.84 o 
   5  -5  -7        4.75        4.35      0.71 o 
  -2  -4  -7        3.30        3.88      0.60 o 
  -1  -4  -7       16.82       19.47      1.41 o 
   0  -4  -7       86.92       93.91      2.52 o 
   1  -4  -7        4.92        5.40      0.51 o 
   2  -4  -7       43.41       46.28      2.02 o 
   3  -4  -7       38.91       40.03      1.83 o 
   4  -4  -7       55.15       52.31      2.25 o 
   5  -4  -7        6.50        6.68      0.77 o 
   6  -4  -7       68.79       69.97      2.77 o 
  -3  -3  -7        0.06        0.10      0.40 o 
  -2  -3  -7        5.07        4.97      0.87 o 
  -1  -3  -7       24.27       23.03      0.96 o 
   0  -3  -7        0.16        0.17      0.32 o 
   1  -3  -7       29.39       28.75      1.07 o 
   2  -3  -7       46.69       46.37      1.44 o 
   3  -3  -7       16.85       17.96      0.81 o 
   4  -3  -7       63.56       56.48      2.33 o 
   5  -3  -7        0.65        0.55      0.46 o 
   6  -3  -7       25.82       25.08      1.39 o 
   7  -3  -7        0.40        0.79      0.49 o 
  -4  -2  -7       12.74       11.26      1.03 o 
  -3  -2  -7        6.45        6.56      0.73 o 
  -2  -2  -7       22.78       24.46      1.09 o 
  -1  -2  -7        5.61        5.90      0.66 o 
   0  -2  -7      235.13      233.56      5.37 o 
   1  -2  -7        9.45        8.76      0.55 o 
   2  -2  -7        0.10        0.15      0.46 o 
   3  -2  -7       20.12       17.63      1.03 o 
   4  -2  -7       58.85       55.37      1.58 o 
   5  -2  -7        7.95        8.52      0.76 o 
   6  -2  -7       10.86       12.84      0.95 o 
   7  -2  -7       29.43       31.47      1.52 o 
  -4  -1  -7        3.04        3.19      0.52 o 
  -3  -1  -7      148.03      149.62      3.82 o 
  -2  -1  -7        5.00        5.50      0.53 o 
  -1  -1  -7      153.13      146.92      3.46 o 
   0  -1  -7      303.75      309.78      6.87 o 
   1  -1  -7       41.24       41.44      1.23 o 
   2  -1  -7       21.77       23.75      0.88 o 
   3  -1  -7        3.74        3.99      0.38 o 
   4  -1  -7        2.96        3.76      0.40 o 
   5  -1  -7        5.11        4.40      0.58 o 
   6  -1  -7       33.38       32.03      1.50 o 
   7  -1  -7        5.95        5.34      0.62 o 
   8  -1  -7        9.44       11.12      0.91 o 
  -5   0  -7        0.83        0.44      0.41 o 
  -4   0  -7        2.74        3.25      0.56 o 
  -2   0  -7        3.92        3.85      0.33 o 
  -1   0  -7       40.78       42.07      2.93 o 
   0   0  -7        7.44        7.10      0.47 o 
   1   0  -7      115.21      113.45      2.72 o 
   2   0  -7       30.62       24.33      0.86 o 
   3   0  -7       55.20       47.60      1.35 o 
   4   0  -7      115.59      111.17      2.70 o 
   5   0  -7      189.66      184.29      5.91 o 
   6   0  -7       17.70       17.78      1.04 o 
   7   0  -7        1.26        1.47      0.46 o 
   8   0  -7        2.54        3.11      0.59 o 
  -5   1  -7       14.92       15.15      0.88 o 
  -4   1  -7        2.53        2.16      0.46 o 
  -3   1  -7        4.71        4.87      0.65 o 
  -2   1  -7       28.99       30.24      1.50 o 
  -1   1  -7       17.57       17.23      0.85 o 
   0   1  -7        3.40        4.23      0.46 o 
   1   1  -7      103.59       96.75      2.41 o 
   2   1  -7       93.91       95.37      2.34 o 
   3   1  -7       75.15       79.03      2.22 o 
   4   1  -7       16.68       21.29      2.10 o 
   5   1  -7        4.55        4.04      0.56 o 
   6   1  -7       47.73       44.73      1.87 o 
   7   1  -7       13.10       11.31      0.88 o 
   8   1  -7        2.26        2.29      0.60 o 
  -5   2  -7       29.03       28.19      1.18 o 
  -4   2  -7       32.06       32.57      1.21 o 
  -3   2  -7        3.40        4.44      0.49 o 
  -2   2  -7       10.74       10.19      0.44 o 
  -1   2  -7      141.22      135.37      2.61 o 
   0   2  -7       40.64       37.09      1.10 o 
   1   2  -7       37.25       37.47      1.12 o 
   2   2  -7       33.30       30.74      0.98 o 
   3   2  -7        6.52        6.34      0.41 o 
   4   2  -7       87.62       81.10      2.07 o 
   5   2  -7      215.03      208.29      4.70 o 
   6   2  -7      109.26      101.76      3.47 o 
   7   2  -7       12.22       13.62      0.96 o 
   8   2  -7       49.09       52.03      2.13 o 
  -5   3  -7      176.93      178.87      4.47 o 
  -4   3  -7       10.52       11.22      0.71 o 
  -3   3  -7       40.77       45.42      1.42 o 
  -2   3  -7       20.75       21.78      0.88 o 
  -1   3  -7       25.40       23.98      0.60 o 
   0   3  -7      233.61      226.42      5.00 o 
   1   3  -7       52.65       49.18      1.37 o 
   2   3  -7       47.75       42.03      1.20 o 
   3   3  -7       80.02       81.22      2.47 o 
   4   3  -7       51.00       48.03      1.37 o 
   5   3  -7      214.72      209.40      5.78 o 
   6   3  -7      167.82      166.60      5.36 o 
   7   3  -7       16.29       15.92      1.05 o 
   8   3  -7        0.13        0.63      0.49 o 
  -6   4  -7        8.57        8.18      0.64 o 
  -5   4  -7        6.95        7.47      0.65 o 
  -4   4  -7       36.84       34.69      1.23 o 
  -3   4  -7      152.36      148.40      3.64 o 
  -2   4  -7       13.82       16.24      0.71 o 
  -1   4  -7      129.90      134.74      2.24 o 
   0   4  -7        3.46        4.05      0.29 o 
   1   4  -7      178.76      182.95      4.17 o 
   2   4  -7       13.51       14.48      0.63 o 
   3   4  -7      276.28      274.04      6.17 o 
   4   4  -7       36.34       41.42      1.80 o 
   5   4  -7       69.22       68.02      1.85 o 
   6   4  -7       60.68       60.35      2.35 o 
   7   4  -7        0.39        0.56      0.47 o 
   8   4  -7        7.32        7.46      0.87 o 
  -6   5  -7       16.28       17.19      0.89 o 
  -5   5  -7        0.76        0.76      0.38 o 
  -4   5  -7       56.07       54.90      1.67 o 
  -3   5  -7       21.91       17.19      0.81 o 
  -2   5  -7       78.94       77.79      1.68 o 
  -1   5  -7        5.20        6.14      0.30 o 
   0   5  -7      199.18      191.54      3.53 o 
   1   5  -7       14.98       15.11      0.64 o 
   2   5  -7        8.21        8.37      0.49 o 
   3   5  -7       14.17       11.43      0.60 o 
   4   5  -7       80.61       89.28      2.30 o 
   5   5  -7       47.01       46.26      1.94 o 
   6   5  -7        5.96        6.23      0.73 o 
   7   5  -7        6.62        7.14      0.80 o 
  -5   6  -7       17.71       18.07      0.86 o 
  -4   6  -7        7.84        6.54      0.54 o 
  -3   6  -7      100.67       93.89      2.45 o 
  -2   6  -7       13.43       13.44      1.03 o 
  -1   6  -7       21.98       23.78      0.69 o 
   0   6  -7      356.45      361.34      6.47 o 
   1   6  -7      119.22      126.60      2.42 o 
   2   6  -7       30.76       31.36      1.05 o 
   3   6  -7        5.05        4.70      0.42 o 
   4   6  -7       17.01       20.66      2.03 o 
   5   6  -7       12.63       12.93      1.02 o 
   6   6  -7        7.83        7.32      0.84 o 
   7   6  -7       12.02       12.13      1.07 o 
  -5   7  -7       11.50       14.78      0.78 o 
  -4   7  -7       22.62       20.77      0.94 o 
  -3   7  -7        0.49        0.53      0.66 o 
  -2   7  -7        7.95        7.96      0.55 o 
  -1   7  -7       25.06       26.33      0.76 o 
   0   7  -7       87.18       88.49      1.80 o 
   1   7  -7      190.66      187.87      3.46 o 
   2   7  -7        2.66        2.39      0.29 o 
   3   7  -7       33.25       31.82      1.14 o 
   4   7  -7       29.02       33.59      1.71 o 
   5   7  -7        1.14        0.52      0.48 o 
   6   7  -7        5.00        6.59      0.82 o 
   7   7  -7        0.18       -0.51      0.52 o 
  -5   8  -7       11.36       12.53      0.76 o 
  -4   8  -7       56.42       50.21      1.63 o 
  -3   8  -7       31.48       26.19      1.14 o 
  -2   8  -7       14.16       13.20      1.35 o 
  -1   8  -7       17.97       27.93      1.84 o 
   0   8  -7      130.72      129.69      2.97 o 
   1   8  -7       34.05       31.92      0.82 o 
   2   8  -7       12.98       13.02      0.72 o 
   3   8  -7       47.49       46.65      3.56 o 
   4   8  -7       36.03       36.68      1.31 o 
   5   8  -7       18.40       20.70      1.35 o 
   6   8  -7      132.73      137.67      4.94 o 
  -5   9  -7        2.59        3.06      0.50 o 
  -4   9  -7        0.65        0.49      0.40 o 
  -3   9  -7        5.98        4.91      0.62 o 
  -2   9  -7       70.25       71.72      2.86 o 
  -1   9  -7       17.50       17.73      0.82 o 
   0   9  -7       93.52       95.65      1.97 o 
   1   9  -7       16.48       16.60      0.86 o 
   2   9  -7       16.80       16.95      0.94 o 
   3   9  -7       39.00       42.39      1.46 o 
   4   9  -7       12.70       13.25      1.15 o 
   5   9  -7       15.52       16.87      1.34 o 
  -4  10  -7        8.29        9.77      0.73 o 
  -3  10  -7       14.75       14.46      1.23 o 
  -2  10  -7        0.10       -0.48      0.32 o 
  -1  10  -7       24.19       24.52      0.97 o 
   0  10  -7        7.51        6.91      0.63 o 
   1  10  -7       23.62       23.39      2.08 o 
   2  10  -7        0.48        0.85      0.42 o 
   3  10  -7       16.45       16.88      0.95 o 
   4  10  -7       83.63       84.36      3.37 o 
  -3  11  -7        0.14       -0.05      0.53 o 
  -2  11  -7        2.47        2.70      0.72 o 
  -1  11  -7        2.50        1.38      0.68 o 
   0  11  -7        0.86        0.64      0.61 o 
   1  11  -7        2.04        1.28      0.44 o 
   2  11  -7        0.08        0.32      0.45 o 
   3  11  -7        3.34        3.78      0.60 o 
  -1  12  -7        3.14        2.96      0.82 o 
   0  12  -7        0.85        0.75      0.67 o 
   1  12  -7        6.79        6.78      1.05 o 
   2  -7  -6       11.23       12.32      1.10 o 
   3  -7  -6        2.71        2.93      0.73 o 
  -1  -6  -6        7.44        8.29      1.04 o 
   0  -6  -6        5.10        6.23      0.61 o 
   1  -6  -6       14.42       12.74      1.48 o 
   2  -6  -6        4.02        4.23      0.71 o 
   3  -6  -6        5.77        5.98      0.74 o 
   4  -6  -6       39.48       37.85      1.89 o 
   5  -6  -6        2.46        5.75      0.78 o 
  -2  -5  -6        7.10        8.14      0.82 o 
  -1  -5  -6        6.62        6.81      0.60 o 
   0  -5  -6       21.77       20.88      0.95 o 
   1  -5  -6       16.26       17.74      0.89 o 
   2  -5  -6       24.85       24.40      1.00 o 
   3  -5  -6       55.16       56.91      2.32 o 
   4  -5  -6       73.64       74.03      2.82 o 
   5  -5  -6       18.70       19.46      1.21 o 
   6  -5  -6        0.31       -0.16      0.48 o 
  -3  -4  -6        8.20        8.13      0.69 o 
  -2  -4  -6       45.67       42.86      1.52 o 
  -1  -4  -6       57.60       57.79      1.72 o 
   0  -4  -6       53.86       62.70      1.79 o 
   1  -4  -6       58.01       56.13      1.66 o 
   2  -4  -6       51.77       48.28      1.53 o 
   3  -4  -6       17.99       18.66      1.36 o 
   4  -4  -6       86.71       86.44      3.07 o 
   5  -4  -6       39.31       40.68      1.77 o 
   6  -4  -6       82.59       81.92      2.97 o 
   7  -4  -6       16.38       16.74      1.10 o 
  -4  -3  -6        1.72        1.94      0.49 o 
  -3  -3  -6       46.60       43.58      1.55 o 
  -2  -3  -6       29.74       26.26      1.10 o 
  -1  -3  -6       11.57       11.90      0.65 o 
   0  -3  -6      165.66      174.34      4.72 o 
   1  -3  -6        4.64        3.87      0.52 o 
   2  -3  -6       17.59       15.75      0.73 o 
   3  -3  -6      102.87       93.38      2.36 o 
   4  -3  -6       75.22       68.27      2.56 o 
   5  -3  -6      128.62      123.65      4.21 o 
   6  -3  -6       64.11       64.34      2.43 o 
   7  -3  -6       18.22       18.68      1.10 o 
  -4  -2  -6       16.13       17.50      1.41 o 
  -3  -2  -6       13.85       12.32      0.77 o 
  -2  -2  -6       10.83       10.17      0.49 o 
  -1  -2  -6       28.18       26.42      0.95 o 
   0  -2  -6        4.15        4.85      0.64 o 
   1  -2  -6      139.92      132.41      3.19 o 
   2  -2  -6      100.48       94.67      2.35 o 
   3  -2  -6        2.33        2.13      0.30 o 
   4  -2  -6      134.98      144.40      3.33 o 
   5  -2  -6       13.95       13.32      0.85 o 
   6  -2  -6       70.07       71.96      2.59 o 
   7  -2  -6       11.42       12.61      0.88 o 
   8  -2  -6        9.44       10.80      0.87 o 
  -5  -1  -6       11.84       14.08      1.01 o 
  -4  -1  -6        2.51        2.86      1.08 o 
  -3  -1  -6       27.74       29.07      1.12 o 
  -2  -1  -6        6.16        6.04      0.36 o 
  -1  -1  -6       25.69       25.01      0.87 o 
   0  -1  -6      291.32      303.57      6.64 o 
   1  -1  -6       79.88       83.06      2.08 o 
   2  -1  -6      141.43      157.26      3.74 o 
   3  -1  -6      197.35      193.95      4.39 o 
   4  -1  -6       68.94       68.71      1.79 o 
   5  -1  -6       90.28       88.59      3.04 o 
   6  -1  -6      215.89      211.08      6.70 o 
   7  -1  -6       10.03       10.73      0.79 o 
   8  -1  -6       31.68       32.80      1.49 o 
  -5   0  -6        8.87        9.00      0.67 o 
  -4   0  -6       29.44       31.79      1.98 o 
  -3   0  -6       33.41       32.64      1.17 o 
  -2   0  -6       15.52       15.62      0.48 o 
  -1   0  -6      136.78      132.20      3.08 o 
   0   0  -6        1.46        1.12      0.23 o 
   1   0  -6       35.35       34.52      1.02 o 
   2   0  -6      147.74      164.09      4.46 o 
   3   0  -6      145.81      133.67      3.61 o 
   4   0  -6       49.79       52.79      1.44 o 
   5   0  -6       35.39       37.50      0.89 o 
   6   0  -6      153.00      145.09      4.63 o 
   7   0  -6        7.73        6.16      0.62 o 
   8   0  -6       24.10       25.69      1.31 o 
  -6   1  -6        8.27        9.01      0.69 o 
  -5   1  -6       16.73       14.74      0.82 o 
  -4   1  -6       41.65       41.50      1.36 o 
  -3   1  -6       38.13       36.48      1.87 o 
  -2   1  -6       27.66       25.86      0.62 o 
  -1   1  -6      164.57      178.05      3.30 o 
   0   1  -6       11.60       13.47      0.55 o 
   1   1  -6      464.59      473.71     10.15 o 
   2   1  -6      473.86      514.89     11.17 o 
   3   1  -6       98.78      107.05      2.54 o 
   4   1  -6      132.86      135.56      2.52 o 
   5   1  -6      332.22      328.32      5.80 o 
   6   1  -6       57.96       56.73      2.11 o 
   7   1  -6        9.68        8.27      0.70 o 
   8   1  -6       79.94       75.97      2.78 o 
  -6   2  -6       19.58       20.20      1.29 o 
  -5   2  -6        4.21        5.88      0.53 o 
  -4   2  -6       27.69       28.04      1.05 o 
  -3   2  -6      306.09      297.34      4.96 o 
  -2   2  -6      135.03      143.92      2.95 o 
  -1   2  -6       77.86       75.67      1.47 o 
   0   2  -6        8.71        9.81      0.45 o 
   1   2  -6       26.96       27.48      0.84 o 
   2   2  -6       25.55       26.52      0.83 o 
   3   2  -6       31.81       32.14      0.96 o 
   4   2  -6       51.96       49.54      1.09 o 
   5   2  -6       38.44       37.68      0.90 o 
   6   2  -6        2.56        2.94      0.50 o 
   7   2  -6        2.27        2.94      0.51 o 
   8   2  -6       32.33       33.64      1.58 o 
  -6   3  -6        5.48        6.19      0.54 o 
  -5   3  -6       66.47       67.33      1.95 o 
  -4   3  -6       45.61       46.67      1.46 o 
  -3   3  -6        1.15        1.89      0.18 o 
  -2   3  -6       42.71       48.96      1.17 o 
  -1   3  -6       32.71       36.25      0.75 o 
   0   3  -6       71.33       64.93      1.62 o 
   1   3  -6       38.41       38.72      1.10 o 
   2   3  -6      191.81      188.39      4.22 o 
   3   3  -6       52.55       50.95      1.37 o 
   4   3  -6       32.32       32.15      1.34 o 
   5   3  -6       79.84       79.51      1.64 o 
   6   3  -6       77.05       72.78      2.65 o 
   7   3  -6        2.06        1.41      0.48 o 
   8   3  -6       35.64       40.67      1.78 o 
  -6   4  -6        7.78        8.56      0.60 o 
  -5   4  -6       50.60       54.60      1.65 o 
  -4   4  -6        5.26        6.23      0.83 o 
  -3   4  -6       55.30       57.61      2.81 o 
  -2   4  -6      298.67      313.46      7.61 o 
  -1   4  -6       15.00       15.73      0.44 o 
   0   4  -6      465.09      480.49      8.36 o 
   1   4  -6      573.84      583.39     12.47 o 
   2   4  -6       59.70       66.29      1.71 o 
   3   4  -6      400.05      369.46      8.06 o 
   4   4  -6       53.14       54.20      1.50 o 
   5   4  -6      106.16       97.62      2.41 o 
   6   4  -6      137.50      130.84      4.37 o 
   7   4  -6        0.65        0.03      0.48 o 
   8   4  -6        9.53        8.07      0.88 o 
  -6   5  -6        3.39        2.61      0.41 o 
  -5   5  -6        6.00        6.52      0.51 o 
  -4   5  -6       20.71       21.01      0.86 o 
  -3   5  -6       12.63       10.64      1.14 o 
  -2   5  -6       63.08       58.80      1.58 o 
  -1   5  -6       14.31       16.71      0.46 o 
   0   5  -6      353.77      351.63      6.23 o 
   1   5  -6       39.69       35.38      0.84 o 
   2   5  -6      191.05      218.03      4.90 o 
   3   5  -6      615.87      589.13     12.48 o 
   4   5  -6      111.67      111.96      2.74 o 
   5   5  -6       77.24       72.76      2.73 o 
   6   5  -6       52.04       52.11      2.13 o 
   7   5  -6        3.14        3.59      0.68 o 
  -6   6  -6        5.27        4.10      0.46 o 
  -5   6  -6        2.98        3.53      0.43 o 
  -4   6  -6       68.29       63.35      1.83 o 
  -3   6  -6       55.98       54.13      1.58 o 
  -2   6  -6        8.96        6.59      0.64 o 
  -1   6  -6       12.42       12.62      0.47 o 
   0   6  -6      281.89      272.04      4.86 o 
   1   6  -6        8.90        7.13      0.50 o 
   2   6  -6       32.79       32.64      0.78 o 
   3   6  -6       30.84       34.45      0.81 o 
   4   6  -6       46.58       52.38      1.52 o 
   5   6  -6       56.15       58.12      2.31 o 
   6   6  -6       10.75        8.30      0.84 o 
   7   6  -6       14.13       15.31      1.15 o 
  -6   7  -6        0.88        0.54      0.35 o 
  -5   7  -6        5.88        5.20      0.57 o 
  -4   7  -6       10.20        8.96      0.66 o 
  -3   7  -6      161.78      151.80      3.68 o 
  -2   7  -6        8.96        9.32      0.59 o 
  -1   7  -6      102.09      100.75      2.00 o 
   0   7  -6       81.84       78.78      1.60 o 
   1   7  -6       57.14       55.30      1.19 o 
   2   7  -6        0.92        0.98      0.32 o 
   3   7  -6      130.47      131.90      3.26 o 
   4   7  -6        4.10        5.62      0.93 o 
   5   7  -6       25.07       24.08      1.34 o 
   6   7  -6       66.50       68.47      2.82 o 
   7   7  -6        7.98        8.48      0.95 o 
  -5   8  -6        3.99        2.04      0.45 o 
  -4   8  -6       45.67       42.21      1.41 o 
  -3   8  -6       43.37       40.94      1.36 o 
  -2   8  -6        0.60        0.17      0.30 o 
  -1   8  -6       22.32       30.44      0.93 o 
   0   8  -6       11.00       10.67      0.46 o 
   1   8  -6       19.02       17.38      0.82 o 
   2   8  -6       76.49       69.96      2.75 o 
   3   8  -6       64.27       59.41      1.79 o 
   4   8  -6       40.14       41.83      1.43 o 
   5   8  -6       11.00       11.23      0.98 o 
   6   8  -6        0.54        0.90      0.62 o 
  -5   9  -6        8.59        9.20      0.69 o 
  -4   9  -6        9.28        7.78      0.62 o 
  -3   9  -6        6.11        4.82      0.51 o 
  -2   9  -6       92.97       88.03      2.36 o 
  -1   9  -6       25.75       30.64      0.85 o 
   0   9  -6       62.90       60.56      1.79 o 
   1   9  -6      117.04      112.53      4.54 o 
   2   9  -6      173.39      169.93      4.16 o 
   3   9  -6       26.46       26.19      1.98 o 
   4   9  -6      102.98      105.84      3.94 o 
   5   9  -6       39.15       38.88      2.01 o 
  -4  10  -6       10.29       11.26      0.74 o 
  -3  10  -6        1.65        2.31      0.64 o 
  -2  10  -6       74.82       73.10      3.14 o 
  -1  10  -6       10.44        9.76      1.03 o 
   0  10  -6        5.78        6.01      0.55 o 
   1  10  -6       46.45       45.19      1.53 o 
   2  10  -6       24.14       27.67      1.65 o 
   3  10  -6       37.11       37.61      1.42 o 
   4  10  -6        8.34        7.78      0.94 o 
  -3  11  -6        0.60        1.16      0.64 o 
  -2  11  -6        4.15        4.07      0.78 o 
  -1  11  -6       10.35       11.32      1.16 o 
   0  11  -6        6.60        7.16      1.01 o 
   1  11  -6       22.83       23.35      1.11 o 
   2  11  -6        0.24        0.16      0.47 o 
   3  11  -6        7.20        7.26      0.92 o 
  -1  12  -6        2.14        1.01      0.71 o 
   0  12  -6       10.77       13.30      1.35 o 
   1  12  -6       23.12       23.39      1.79 o 
  -1  -7  -5       11.54       11.23      1.23 o 
   0  -7  -5        7.47        9.92      0.74 o 
   1  -7  -5       24.65       28.84      2.64 o 
   2  -7  -5        3.16        3.48      0.67 o 
   3  -7  -5        1.45        2.44      0.63 o 
   4  -7  -5        3.78        3.44      0.64 o 
   5  -7  -5       24.17       24.93      1.42 o 
  -2  -6  -5        2.49        2.49      0.49 o 
  -1  -6  -5       39.51       40.72      1.44 o 
   0  -6  -5        9.54       11.97      0.75 o 
   1  -6  -5       56.57       60.02      1.79 o 
   2  -6  -5        7.07        6.26      0.54 o 
   3  -6  -5        8.86       10.73      0.91 o 
   4  -6  -5        4.20        4.33      0.66 o 
   5  -6  -5       46.00       46.66      2.01 o 
   6  -6  -5       15.43       16.30      1.18 o 
  -3  -5  -5        1.64        2.43      0.48 o 
  -2  -5  -5       38.87       40.21      2.05 o 
  -1  -5  -5       30.63       32.03      1.17 o 
   0  -5  -5       62.40       66.20      2.29 o 
   1  -5  -5        5.05        6.06      0.51 o 
   2  -5  -5       37.74       35.24      1.17 o 
   3  -5  -5      192.81      180.18      4.28 o 
   4  -5  -5      119.65      110.59      3.98 o 
   5  -5  -5       88.72       90.63      3.24 o 
   6  -5  -5       14.79       14.39      1.03 o 
   7  -5  -5        3.06        3.43      0.59 o 
  -4  -4  -5        2.60        3.40      0.52 o 
  -3  -4  -5       36.94       37.13      1.35 o 
  -2  -4  -5        9.01        9.42      0.61 o 
  -1  -4  -5        6.68        8.08      1.21 o 
   0  -4  -5       71.05       73.61      2.03 o 
   1  -4  -5      232.40      228.73      5.22 o 
   2  -4  -5      172.37      159.74      3.77 o 
   3  -4  -5        7.68        7.81      0.49 o 
   4  -4  -5       39.07       38.75      1.68 o 
   5  -4  -5       40.57       39.08      1.69 o 
   6  -4  -5       51.38       56.54      2.19 o 
   7  -4  -5       20.00       20.65      1.17 o 
  -5  -3  -5        8.91       10.46      1.61 o 
  -4  -3  -5        5.89        5.25      0.60 o 
  -3  -3  -5       31.68       30.37      1.27 o 
  -2  -3  -5       26.97       28.92      1.00 o 
  -1  -3  -5        0.08        0.16      0.25 o 
   0  -3  -5       33.36       40.04      2.43 o 
   1  -3  -5       47.31       52.28      1.46 o 
   2  -3  -5      273.45      260.61      5.86 o 
   3  -3  -5       32.03       32.79      1.02 o 
   4  -3  -5      297.62      290.49      6.28 o 
   5  -3  -5       57.52       55.32      2.11 o 
   6  -3  -5       57.94       58.47      2.16 o 
   7  -3  -5        2.36        2.98      0.49 o 
   8  -3  -5      113.45      127.25      4.10 o 
  -5  -2  -5        8.66        8.00      0.65 o 
  -4  -2  -5       32.94       31.75      1.21 o 
  -3  -2  -5       77.83       70.72      2.02 o 
  -2  -2  -5       75.93       72.09      1.85 o 
  -1  -2  -5       31.13       28.57      0.94 o 
   0  -2  -5       98.70       92.36      2.24 o 
   1  -2  -5       15.82       17.53      0.79 o 
   2  -2  -5       25.54       25.23      0.85 o 
   3  -2  -5      135.61      138.35      3.26 o 
   4  -2  -5      130.33      123.52      2.34 o 
   5  -2  -5      260.16      247.24      7.56 o 
   6  -2  -5      102.18       93.13      3.13 o 
   7  -2  -5       22.07       24.91      1.18 o 
   8  -2  -5       43.37       48.95      1.87 o 
  -6  -1  -5        3.68        4.27      0.53 o 
  -5  -1  -5        0.88        1.24      0.40 o 
  -4  -1  -5       76.63       71.87      2.44 o 
  -3  -1  -5        4.01        4.68      0.45 o 
  -2  -1  -5       99.13       99.41      1.72 o 
  -1  -1  -5      262.07      280.82      6.06 o 
   0  -1  -5      166.71      151.64      4.60 o 
   1  -1  -5      480.29      520.03     11.08 o 
   2  -1  -5       57.62       64.16      2.06 o 
   3  -1  -5       91.44       93.66      1.80 o 
   4  -1  -5       19.92       19.76      1.09 o 
   5  -1  -5       88.89       90.60      1.75 o 
   6  -1  -5       62.55       60.08      2.16 o 
   7  -1  -5        3.18        3.29      0.46 o 
   8  -1  -5        9.10        9.55      0.72 o 
  -6   0  -5        0.22        0.29      0.37 o 
  -5   0  -5       27.15       28.44      1.09 o 
  -4   0  -5       15.73       15.18      0.81 o 
  -3   0  -5       12.43       11.68      0.41 o 
  -2   0  -5      142.36      136.23      2.46 o 
  -1   0  -5      120.19      119.57      2.69 o 
   0   0  -5      330.32      334.55      7.28 o 
   1   0  -5        3.19        3.32      0.74 o 
   2   0  -5       86.86      104.14      1.96 o 
   3   0  -5      578.33      600.71     10.20 o 
   4   0  -5      112.26      114.86      2.15 o 
   5   0  -5       15.45       17.48      0.49 o 
   6   0  -5        3.65        2.84      0.43 o 
   7   0  -5       12.71       10.09      0.73 o 
   8   0  -5        2.35        3.21      0.50 o 
  -6   1  -5       11.33       11.34      0.71 o 
  -5   1  -5       38.96       39.22      1.95 o 
  -4   1  -5       35.40       35.78      1.18 o 
  -3   1  -5       92.19       92.11      2.62 o 
  -2   1  -5      168.85      179.83      2.88 o 
  -1   1  -5       81.25       89.23      2.36 o 
   0   1  -5       24.88       21.34      0.56 o 
   1   1  -5      271.08      274.77      5.89 o 
   2   1  -5      401.74      441.28      7.71 o 
   3   1  -5      106.81       98.94      1.86 o 
   4   1  -5      549.17      555.96      9.57 o 
   5   1  -5      220.85      213.74      3.76 o 
   6   1  -5       66.93       63.55      2.23 o 
   7   1  -5        6.50        7.66      0.63 o 
   8   1  -5        1.45        1.98      0.48 o 
  -6   2  -5        3.92        4.40      0.46 o 
  -5   2  -5       14.33       13.86      0.80 o 
  -4   2  -5       45.31       43.79      1.06 o 
  -3   2  -5       93.60       93.97      2.38 o 
  -2   2  -5       33.31       35.65      0.86 o 
  -1   2  -5      285.70      305.50      4.69 o 
   0   2  -5      107.58      115.07      2.16 o 
   1   2  -5      183.34      183.76      4.07 o 
   2   2  -5      379.63      414.52     17.63 o 
   3   2  -5      303.98      307.98      5.35 o 
   4   2  -5       34.92       34.95      1.87 o 
   5   2  -5       11.59       10.95      0.40 o 
   6   2  -5       41.47       42.33      1.66 o 
   7   2  -5        1.51        2.20      0.46 o 
   8   2  -5       25.73       23.23      1.19 o 
  -7   3  -5        8.23        8.11      0.59 o 
  -6   3  -5       75.45       76.11      2.12 o 
  -5   3  -5       33.75       35.22      1.18 o 
  -4   3  -5        7.56        6.75      0.36 o 
  -3   3  -5       33.33       32.91      1.08 o 
  -2   3  -5        5.88        6.64      0.26 o 
  -1   3  -5      310.52      322.05      4.92 o 
   0   3  -5     1103.62     1146.73     30.02 o 
   1   3  -5      341.84      338.79      7.28 o 
   2   3  -5      192.81      193.12      5.57 o 
   3   3  -5      729.14      732.40     12.61 o 
   4   3  -5      298.82      310.12      5.45 o 
   5   3  -5       26.36       25.95      0.68 o 
   6   3  -5       51.44       47.30      1.85 o 
   7   3  -5        1.11        1.00      0.46 o 
   8   3  -5       18.41       20.22      1.20 o 
  -7   4  -5        4.78        6.26      0.88 o 
  -6   4  -5       15.28       17.87      0.78 o 
  -5   4  -5        9.08        7.37      0.52 o 
  -4   4  -5       43.93       42.89      1.25 o 
  -3   4  -5       97.68      102.11      2.55 o 
  -2   4  -5      128.45      135.36      2.67 o 
  -1   4  -5       55.89       57.32      1.47 o 
   0   4  -5       34.72       40.31      0.77 o 
   1   4  -5      242.65      243.25      5.34 o 
   2   4  -5       29.84       35.81      1.22 o 
   3   4  -5      179.66      176.01      4.01 o 
   4   4  -5       61.69       61.26      1.60 o 
   5   4  -5      425.93      430.94      7.51 o 
   6   4  -5       35.20       35.36      1.59 o 
   7   4  -5       14.38       16.54      1.09 o 
   8   4  -5       25.69       28.09      1.49 o 
  -7   5  -5        7.00        7.77      0.99 o 
  -6   5  -5        9.09       10.14      0.58 o 
  -5   5  -5       32.45       35.26      1.14 o 
  -4   5  -5       21.58       23.11      1.21 o 
  -3   5  -5      201.94      191.32      4.44 o 
  -2   5  -5      633.12      674.00     10.92 o 
  -1   5  -5       73.48       81.40      1.41 o 
   0   5  -5      235.58      230.94      3.60 o 
   1   5  -5      450.46      448.97      7.87 o 
   2   5  -5       99.11       93.93      2.80 o 
   3   5  -5      101.78      100.27      1.94 o 
   4   5  -5       74.84       76.83      1.98 o 
   5   5  -5       47.01       43.74      1.81 o 
   6   5  -5       45.49       46.20      1.94 o 
   7   5  -5        8.49        6.82      0.78 o 
  -6   6  -5        2.89        2.84      0.39 o 
  -5   6  -5       46.09       43.16      1.37 o 
  -4   6  -5       77.88       74.41      2.02 o 
  -3   6  -5       43.35       36.58      1.19 o 
  -2   6  -5       81.13       77.36      2.81 o 
  -1   6  -5        9.33        8.56      0.32 o 
   0   6  -5       14.49       16.66      0.51 o 
   1   6  -5       39.31       39.81      0.89 o 
   2   6  -5       27.06       29.34      1.05 o 
   3   6  -5        1.06        1.39      0.30 o 
   4   6  -5       30.92       36.19      2.20 o 
   5   6  -5       16.43       16.80      1.09 o 
   6   6  -5       53.58       50.68      2.18 o 
   7   6  -5        1.46        2.82      0.64 o 
  -6   7  -5        1.05        1.03      0.58 o 
  -5   7  -5       21.18       23.53      0.96 o 
  -4   7  -5       49.90       46.58      1.46 o 
  -3   7  -5       50.02       45.80      1.40 o 
  -2   7  -5      167.37      169.17      4.16 o 
  -1   7  -5      103.90      106.97      1.94 o 
   0   7  -5       16.79       18.83      0.57 o 
   1   7  -5       16.72       16.90      0.85 o 
   2   7  -5        7.14        7.28      0.51 o 
   3   7  -5       88.72       86.70      2.29 o 
   4   7  -5       46.60       46.83      2.31 o 
   5   7  -5       14.39       16.07      1.10 o 
   6   7  -5       15.56       15.72      1.18 o 
   7   7  -5       10.74       10.67      1.05 o 
  -6   8  -5        1.67        1.03      0.41 o 
  -5   8  -5       45.04       45.28      1.49 o 
  -4   8  -5       22.56       23.74      1.00 o 
  -3   8  -5       42.22       38.82      1.28 o 
  -2   8  -5       86.63       77.78      2.62 o 
  -1   8  -5      126.56      121.81      2.36 o 
   0   8  -5      538.00      542.45     15.24 o 
   1   8  -5      148.47      141.65      3.45 o 
   2   8  -5      122.78      130.61      3.21 o 
   3   8  -5       96.82       98.98      2.59 o 
   4   8  -5       99.05       98.65      2.62 o 
   5   8  -5       15.14       13.52      1.12 o 
   6   8  -5        9.31        9.92      1.02 o 
  -5   9  -5       11.94       13.93      0.82 o 
  -4   9  -5       23.46       22.10      0.98 o 
  -3   9  -5       20.30       18.36      0.88 o 
  -2   9  -5       35.56       37.63      1.87 o 
  -1   9  -5       12.86       16.90      1.47 o 
   0   9  -5       83.92       81.77      2.22 o 
   1   9  -5        3.95        2.45      0.46 o 
   2   9  -5       68.43       65.50      1.97 o 
   3   9  -5       34.78       34.83      1.31 o 
   4   9  -5       81.10       80.02      3.20 o 
   5   9  -5       36.99       34.27      1.85 o 
  -5  10  -5       17.98       19.44      1.37 o 
  -4  10  -5       11.66       10.68      1.01 o 
  -3  10  -5        3.63        3.85      0.69 o 
  -2  10  -5       66.44       59.14      2.73 o 
  -1  10  -5       31.15       35.93      1.93 o 
   0  10  -5      107.84      101.36      3.46 o 
   1  10  -5       38.90       44.28      1.49 o 
   2  10  -5       24.44       22.98      1.07 o 
   3  10  -5        8.16        8.03      0.68 o 
   4  10  -5       21.04       25.59      1.56 o 
  -4  11  -5        1.71        1.62      0.69 o 
  -3  11  -5        1.61        0.15      0.56 o 
  -2  11  -5        0.05        0.18      0.51 o 
  -1  11  -5        1.07        2.17      0.74 o 
   0  11  -5        0.61        0.06      0.59 o 
   1  11  -5       85.81       93.31      2.64 o 
   2  11  -5       10.08       10.37      0.79 o 
   3  11  -5        0.64       -0.33      0.58 o 
  -2  12  -5       14.56       18.55      1.54 o 
  -1  12  -5        8.64       12.24      1.25 o 
   0  12  -5        2.64        3.04      0.90 o 
   1  12  -5        6.57        6.44      1.09 o 
   0  -8  -4        4.92        6.03      0.74 o 
   1  -8  -4        3.23        2.51      0.68 o 
   2  -8  -4        1.00        0.37      0.52 o 
   3  -8  -4        7.03        5.65      0.77 o 
   4  -8  -4        5.25        5.58      0.78 o 
  -2  -7  -4        0.35        0.05      0.68 o 
  -1  -7  -4        3.02        4.25      0.53 o 
   1  -7  -4       10.44       11.03      0.90 o 
   2  -7  -4        3.10        4.30      0.66 o 
   3  -7  -4       21.22       21.02      1.24 o 
   4  -7  -4        6.04        7.58      0.81 o 
   5  -7  -4        2.93        4.08      0.63 o 
   6  -7  -4       17.79       17.22      1.14 o 
  -3  -6  -4       18.25       21.23      1.02 o 
  -2  -6  -4        6.43        5.52      0.56 o 
  -1  -6  -4       36.77       35.81      1.26 o 
   0  -6  -4       67.49       70.51      2.03 o 
   1  -6  -4      142.13      144.61      3.50 o 
   2  -6  -4       53.39       48.64      1.75 o 
   3  -6  -4       86.38       77.22      2.90 o 
   4  -6  -4        0.66       -0.23      0.42 o 
   5  -6  -4       45.22       41.83      1.85 o 
   6  -6  -4        0.80        0.88      0.46 o 
   7  -6  -4        7.45        7.28      0.75 o 
  -4  -5  -4       50.04       49.64      1.69 o 
  -3  -5  -4       18.33       18.01      0.93 o 
  -2  -5  -4      168.96      167.08      3.99 o 
  -1  -5  -4      125.39      123.14      3.05 o 
   0  -5  -4       76.84       80.36      2.15 o 
   1  -5  -4       69.13       61.61      2.62 o 
   2  -5  -4       68.96       67.36      1.92 o 
   3  -5  -4       53.18       54.48      2.62 o 
   4  -5  -4        6.71        6.77      0.66 o 
   5  -5  -4       73.04       72.04      2.60 o 
   6  -5  -4       41.54       40.34      1.71 o 
   7  -5  -4        1.46        1.17      0.45 o 
  -5  -4  -4       59.80       60.52      1.92 o 
  -4  -4  -4       19.17       21.27      0.97 o 
  -3  -4  -4        1.22        0.21      0.33 o 
  -2  -4  -4       39.14       38.38      1.64 o 
  -1  -4  -4      331.63      326.75      7.19 o 
   0  -4  -4      834.24      889.46     18.97 o 
   1  -4  -4      201.65      192.67      4.94 o 
   2  -4  -4      328.88      326.62      7.16 o 
   3  -4  -4      259.04      245.00      5.46 o 
   4  -4  -4       96.61       96.17      2.33 o 
   5  -4  -4      297.88      306.14      9.29 o 
   6  -4  -4       79.91       79.56      2.75 o 
   7  -4  -4        3.51        3.02      0.47 o 
   8  -4  -4       23.33       30.72      1.38 o 
  -5  -3  -4       10.07       11.57      0.74 o 
  -4  -3  -4       11.89       11.48      0.70 o 
  -3  -3  -4        4.21        3.16      0.30 o 
  -2  -3  -4       14.37       11.73      0.58 o 
  -1  -3  -4       21.08       22.04      0.83 o 
   0  -3  -4       14.79       17.45      0.68 o 
   1  -3  -4       56.75       55.08      1.52 o 
   2  -3  -4      158.02      153.23      3.53 o 
   3  -3  -4       63.34       63.01      1.67 o 
   4  -3  -4       35.37       34.42      0.80 o 
   5  -3  -4       52.22       51.85      1.90 o 
   6  -3  -4       70.99       67.87      2.33 o 
   7  -3  -4        1.23        1.75      0.38 o 
   8  -3  -4        6.94        7.73      0.64 o 
  -6  -2  -4        1.23        1.36      0.49 o 
  -5  -2  -4        6.55        7.60      0.66 o 
  -4  -2  -4       19.53       19.99      0.86 o 
  -3  -2  -4       27.09       24.61      0.70 o 
  -2  -2  -4      113.32      116.69      2.26 o 
  -1  -2  -4      104.54      101.30      2.42 o 
   0  -2  -4       68.44       76.68      2.33 o 
   1  -2  -4      166.17      158.47      3.56 o 
   2  -2  -4       26.30       25.04      0.63 o 
   3  -2  -4      510.84      526.37      9.10 o 
   4  -2  -4       54.10       52.29      1.10 o 
   5  -2  -4      136.83      136.64      5.42 o 
   6  -2  -4       60.07       55.69      1.94 o 
   7  -2  -4        3.80        1.95      0.38 o 
   8  -2  -4       32.70       34.52      1.39 o 
  -6  -1  -4        5.11        5.59      0.83 o 
  -5  -1  -4        3.07        2.94      0.42 o 
  -4  -1  -4       48.92       47.43      1.42 o 
  -3  -1  -4      118.62      119.54      2.38 o 
  -2  -1  -4      280.00      300.26      4.70 o 
  -1  -1  -4       57.11       54.79      1.17 o 
   0  -1  -4      119.36      122.18      6.08 o 
   1  -1  -4      177.45      198.62      4.36 o 
   2  -1  -4      524.35      579.90     10.07 o 
   3  -1  -4      100.65      103.95      1.93 o 
   4  -1  -4      156.12      153.86      2.73 o 
   5  -1  -4      225.92      223.80      4.00 o 
   6  -1  -4       18.17       15.81      0.81 o 
   7  -1  -4        6.19        6.62      0.54 o 
   8  -1  -4        6.93        6.62      0.57 o 
  -7   0  -4        0.35        0.40      0.60 o 
  -6   0  -4        2.11        2.44      0.42 o 
  -5   0  -4        6.61       10.50      0.63 o 
  -4   0  -4      110.04      107.24      2.72 o 
  -3   0  -4       59.47       60.15      1.10 o 
  -2   0  -4      258.56      263.63      4.09 o 
  -1   0  -4       27.65       26.91      0.97 o 
   0   0  -4     1379.89     1499.44     25.62 o 
   1   0  -4      354.69      330.02      5.70 o 
   2   0  -4      851.55      871.56     14.94 o 
   3   0  -4      268.07      265.53      4.61 o 
   4   0  -4       68.56       70.64      1.34 o 
   5   0  -4       30.76       25.89      0.59 o 
   6   0  -4        0.60        0.90      0.22 o 
   7   0  -4        4.13        3.10      0.41 o 
   8   0  -4        0.00        0.40      0.36 o 
  -7   1  -4        4.36        3.75      0.45 o 
  -6   1  -4       53.68       51.07      1.56 o 
  -5   1  -4      204.16      198.27      4.60 o 
  -4   1  -4       34.95       36.18      0.90 o 
  -3   1  -4       14.18       14.10      0.38 o 
  -2   1  -4      280.45      293.16      5.32 o 
  -1   1  -4       13.93       15.33      0.42 o 
   0   1  -4       60.18       64.15      1.09 o 
   1   1  -4      350.47      314.88      4.81 o 
   2   1  -4      753.94      766.46     13.05 o 
   3   1  -4       75.86       64.72      1.24 o 
   4   1  -4      104.56       97.95      1.76 o 
   5   1  -4      203.78      193.37      3.40 o 
   6   1  -4       74.92       77.08      2.22 o 
   7   1  -4        2.32        3.55      0.48 o 
   8   1  -4        6.86        7.43      0.64 o 
  -7   2  -4       11.08       11.91      0.65 o 
  -6   2  -4       47.74       46.80      1.45 o 
  -5   2  -4      114.84      118.65      2.73 o 
  -4   2  -4       18.90       17.63      0.83 o 
  -3   2  -4        1.40        2.58      0.32 o 
  -2   2  -4      371.78      390.58      6.81 o 
  -1   2  -4      787.86      796.77     11.92 o 
   0   2  -4       40.57       40.66      1.08 o 
   1   2  -4     1605.82     1615.35     27.68 o 
   2   2  -4      347.30      414.54     10.67 o 
   3   2  -4       28.64       26.48      0.75 o 
   4   2  -4       18.12       17.49      0.60 o 
   5   2  -4       83.02       79.45      1.51 o 
   6   2  -4        8.73        8.41      0.66 o 
   7   2  -4        0.82        0.54      0.39 o 
   8   2  -4        7.86        7.39      0.71 o 
  -7   3  -4       11.44       12.11      0.76 o 
  -6   3  -4       42.75       43.41      1.53 o 
  -5   3  -4       68.78       65.25      1.65 o 
  -4   3  -4       58.16       61.85      1.61 o 
  -3   3  -4       75.86       76.00      1.73 o 
  -2   3  -4      462.24      501.43      8.80 o 
  -1   3  -4      248.29      252.63      3.88 o 
   0   3  -4      423.09      435.50      6.61 o 
   1   3  -4      327.35      347.95      7.04 o 
   2   3  -4      101.28      112.15      3.80 o 
   3   3  -4      263.32      257.45      4.55 o 
   4   3  -4       89.71       91.27      2.09 o 
   5   3  -4      160.53      145.88      2.70 o 
   6   3  -4       22.45       22.44      1.12 o 
   7   3  -4       19.11       18.41      1.05 o 
   8   3  -4        1.59        0.84      0.48 o 
  -7   4  -4        1.01        1.19      0.37 o 
  -6   4  -4       39.49       38.99      1.21 o 
  -5   4  -4      113.07      111.64      2.33 o 
  -4   4  -4       38.66       41.01      0.95 o 
  -3   4  -4       87.53      108.26      5.42 o 
  -2   4  -4       48.15       64.67      1.27 o 
  -1   4  -4      455.72      483.23      7.32 o 
   0   4  -4     2567.49     2779.93     52.27 o 
   1   4  -4       49.48       45.97      0.94 o 
   2   4  -4      126.74      134.10      2.47 o 
   3   4  -4       83.40       85.83      1.66 o 
   4   4  -4      128.26      118.16      2.40 o 
   5   4  -4       35.82       34.95      0.86 o 
   6   4  -4      196.72      191.12      6.08 o 
   7   4  -4        1.81        2.19      0.50 o 
   8   4  -4       11.43       13.72      1.06 o 
  -7   5  -4        0.90        1.75      0.27 o 
  -6   5  -4        2.48        3.52      0.51 o 
  -5   5  -4        9.76        9.06      0.41 o 
  -4   5  -4       20.62       19.94      0.91 o 
  -3   5  -4       24.24       28.57      1.17 o 
  -2   5  -4      197.05      202.93      3.20 o 
  -1   5  -4       19.08       21.91      0.49 o 
   0   5  -4      130.58      129.08      2.19 o 
   1   5  -4      146.80      142.55      2.61 o 
   2   5  -4      267.54      274.58      6.94 o 
   3   5  -4      126.45      135.50      2.52 o 
   4   5  -4      173.95      172.48      4.00 o 
   5   5  -4      187.70      178.70      5.80 o 
   6   5  -4        2.73        2.38      0.58 o 
   7   5  -4        7.27        6.47      0.78 o 
  -7   6  -4        8.73        7.29      0.48 o 
  -6   6  -4        1.36        1.71      0.33 o 
  -5   6  -4      105.06      103.80      3.91 o 
  -4   6  -4       30.97       31.19      1.02 o 
  -3   6  -4       78.24       91.66      2.34 o 
  -2   6  -4      107.36      113.01      2.23 o 
  -1   6  -4       95.61      101.60      1.72 o 
   0   6  -4      142.85      141.51      2.67 o 
   1   6  -4      318.55      318.08      7.02 o 
   2   6  -4        2.98        2.57      0.33 o 
   3   6  -4        9.10        8.46      0.64 o 
   4   6  -4      125.14      130.60      3.09 o 
   5   6  -4       50.39       48.98      2.04 o 
   6   6  -4       99.30       92.15      3.48 o 
   7   6  -4        1.22        0.74      0.55 o 
  -6   7  -4       50.11       50.39      1.55 o 
  -5   7  -4       44.20       44.89      1.42 o 
  -4   7  -4       75.70       74.77      2.06 o 
  -3   7  -4      177.61      173.67      3.67 o 
  -2   7  -4       71.39       74.10      1.64 o 
  -1   7  -4       69.58       65.28      1.21 o 
   0   7  -4       67.19       62.63      1.69 o 
   1   7  -4      113.15      106.34      2.62 o 
   2   7  -4       27.67       28.29      1.71 o 
   3   7  -4        0.32        0.88      0.78 o 
   4   7  -4       32.68       33.86      1.34 o 
   5   7  -4       19.72       18.38      1.18 o 
   6   7  -4        6.88        6.73      0.84 o 
  -6   8  -4       20.47       21.11      0.96 o 
  -5   8  -4       12.03       14.75      1.70 o 
  -4   8  -4      176.56      169.28      4.08 o 
  -3   8  -4       91.10       87.71      2.32 o 
  -2   8  -4      203.40      195.20      4.40 o 
  -1   8  -4      122.76      131.69      5.06 o 
   0   8  -4      219.21      201.25      4.69 o 
   1   8  -4      174.83      163.04      4.96 o 
   2   8  -4      138.71      134.90      3.36 o 
   3   8  -4       31.51       32.58      1.17 o 
   5   8  -4        2.45        1.81      0.63 o 
   6   8  -4        0.74       -0.01      0.57 o 
  -6   9  -4        0.33        0.99      0.53 o 
  -5   9  -4      119.04      115.11      4.25 o 
  -4   9  -4       47.23       42.85      2.01 o 
  -3   9  -4       30.10       28.10      1.60 o 
  -2   9  -4       22.68       23.92      1.43 o 
  -1   9  -4       36.75       57.18      2.21 o 
   0   9  -4       77.42       78.65      2.14 o 
   1   9  -4       34.24       35.76      1.66 o 
   2   9  -4       30.35       30.74      1.20 o 
   3   9  -4       93.06       90.38      2.48 o 
   4   9  -4        5.41        9.18      0.98 o 
   5   9  -4        2.72        2.65      0.74 o 
  -5  10  -4       13.68       14.48      1.22 o 
  -4  10  -4       17.27       17.17      1.28 o 
  -3  10  -4        2.29        2.60      0.66 o 
  -2  10  -4       50.45       48.22      2.32 o 
  -1  10  -4       30.21       27.77      1.69 o 
   0  10  -4       14.18       12.06      0.92 o 
   1  10  -4        8.40        8.85      0.69 o 
   2  10  -4       54.43       53.68      1.76 o 
   3  10  -4        1.31        2.00      0.50 o 
   4  10  -4       14.78       19.34      1.38 o 
  -4  11  -4       37.86       38.59      2.08 o 
  -3  11  -4        4.57        4.15      0.81 o 
  -2  11  -4        5.75        6.74      0.91 o 
  -1  11  -4       27.29       29.39      1.84 o 
   0  11  -4       13.15       16.38      1.39 o 
   1  11  -4       54.07       57.28      1.87 o 
   2  11  -4        8.73        8.99      0.76 o 
  -1  12  -4        4.99        5.80      1.00 o 
   0  12  -4        3.55        4.54      0.98 o 
   0  -9  -3        4.94        2.25      0.67 o 
   1  -9  -3        5.67        6.94      0.88 o 
   2  -9  -3        7.51        9.57      0.99 o 
   3  -9  -3        1.49        0.24      0.53 o 
  -2  -8  -3        8.36        7.86      1.05 o 
  -1  -8  -3        3.60        2.93      0.51 o 
   0  -8  -3        0.76        1.13      0.63 o 
   1  -8  -3       13.30       12.43      0.76 o 
   2  -8  -3       10.77       10.70      0.93 o 
   3  -8  -3       31.73       29.44      1.52 o 
   4  -8  -3        5.45        5.97      0.76 o 
   5  -8  -3       22.38       22.18      1.34 o 
  -3  -7  -3        3.01        2.99      0.48 o 
  -2  -7  -3       10.72       12.59      0.76 o 
  -1  -7  -3       32.95       29.88      1.15 o 
   0  -7  -3        7.10        6.19      0.53 o 
   1  -7  -3       12.25       12.10      0.88 o 
   2  -7  -3       75.35       71.19      3.44 o 
   3  -7  -3       40.13       41.80      1.84 o 
   4  -7  -3        5.66        5.56      0.67 o 
   5  -7  -3        9.81       10.88      0.88 o 
   6  -7  -3        0.54        0.83      0.46 o 
  -4  -6  -3       11.03       10.56      0.73 o 
  -3  -6  -3       32.83       31.66      1.21 o 
  -2  -6  -3        0.33        1.98      0.65 o 
  -1  -6  -3       88.51       88.46      2.35 o 
   0  -6  -3      124.14      121.34      3.09 o 
   1  -6  -3       16.08       17.04      0.78 o 
   2  -6  -3        9.98        9.67      0.57 o 
   3  -6  -3       15.80       16.58      1.09 o 
   4  -6  -3        0.69        0.67      0.39 o 
   5  -6  -3       11.49       12.07      0.88 o 
   6  -6  -3        4.21        3.71      0.54 o 
   7  -6  -3       17.83       19.94      1.09 o 
  -5  -5  -3       11.66       12.73      1.42 o 
  -4  -5  -3       11.72       12.50      1.13 o 
  -3  -5  -3      221.91      212.26      5.04 o 
  -2  -5  -3      114.82      113.91      2.78 o 
  -1  -5  -3        7.47        6.89      0.51 o 
   0  -5  -3       93.54       90.19      2.33 o 
   1  -5  -3       94.53       97.66      2.62 o 
   2  -5  -3       16.70       17.22      1.10 o 
   3  -5  -3       67.43       65.34      1.72 o 
   4  -5  -3       27.53       25.15      1.19 o 
   5  -5  -3       96.36       98.09      3.41 o 
   6  -5  -3       76.08       73.65      2.56 o 
   7  -5  -3        2.46        1.65      0.41 o 
  -5  -4  -3       10.34       10.27      0.69 o 
  -4  -4  -3       48.33       46.00      1.47 o 
  -3  -4  -3       27.94       25.95      0.91 o 
  -2  -4  -3      119.41      128.73      2.98 o 
  -1  -4  -3       63.33       65.81      1.71 o 
   0  -4  -3       50.66       51.12      2.51 o 
   1  -4  -3       55.31       55.34      1.48 o 
   2  -4  -3       47.47       51.87      1.38 o 
   3  -4  -3        9.81        9.73      0.38 o 
   4  -4  -3       28.58       26.85      0.68 o 
   5  -4  -3      206.97      212.73      6.60 o 
   6  -4  -3       20.55       19.72      0.99 o 
   7  -4  -3        2.17        1.44      0.37 o 
   8  -4  -3       14.63       16.05      0.87 o 
  -6  -3  -3        1.07        1.27      0.40 o 
  -5  -3  -3       11.56        8.42      0.81 o 
  -4  -3  -3       16.63       15.90      0.76 o 
  -3  -3  -3       43.74       39.13      0.95 o 
  -2  -3  -3       61.92       68.41      4.06 o 
  -1  -3  -3       34.16       36.77      1.05 o 
   0  -3  -3       17.70       19.59      0.67 o 
   1  -3  -3      143.88      152.91      3.44 o 
   2  -3  -3      432.64      467.34      8.59 o 
   3  -3  -3      210.93      211.05      3.73 o 
   4  -3  -3        9.02        9.14      0.33 o 
   5  -3  -3      181.86      185.92      3.97 o 
   6  -3  -3      260.33      254.30      7.69 o 
   7  -3  -3        4.18        4.15      0.42 o 
   8  -3  -3        3.72        2.91      0.42 o 
  -6  -2  -3        3.88        4.90      0.51 o 
  -4  -2  -3       70.52       69.47      1.89 o 
  -3  -2  -3       37.97       37.22      0.81 o 
  -2  -2  -3      330.55      344.37      6.29 o 
  -1  -2  -3      613.11      662.14     13.07 o 
   0  -2  -3        7.26       13.46      1.50 o 
   1  -2  -3      135.80      148.09      2.68 o 
   2  -2  -3      527.25      502.46      8.65 o 
   3  -2  -3        5.14        5.84      0.40 o 
   4  -2  -3      115.35      105.74      1.92 o 
   5  -2  -3       12.36       11.32      0.60 o 
   6  -2  -3       11.83       12.16      0.47 o 
   7  -2  -3        2.87        2.48      0.35 o 
   8  -2  -3       20.04       22.12      0.96 o 
  -7  -1  -3        7.37        6.71      0.56 o 
  -6  -1  -3       13.15       15.88      0.78 o 
  -5  -1  -3      136.19      133.07      3.30 o 
  -4  -1  -3       99.45       90.78      3.42 o 
  -3  -1  -3       12.27       12.94      0.34 o 
  -2  -1  -3      489.30      492.42      6.75 o 
  -1  -1  -3       79.95       78.75      2.22 o 
   0  -1  -3     3241.41     3489.12     61.43 o 
   1  -1  -3      192.69      184.67      3.28 o 
   2  -1  -3      249.82      247.33      4.36 o 
   3  -1  -3      106.46      109.81      1.97 o 
   4  -1  -3       26.46       29.63      0.63 o 
   5  -1  -3       37.99       35.14      1.49 o 
   6  -1  -3       60.69       63.63      1.49 o 
   7  -1  -3       17.20       15.38      0.75 o 
   8  -1  -3        1.53        0.73      0.33 o 
  -7   0  -3       11.28       11.40      0.66 o 
  -6   0  -3       81.03       79.55      2.14 o 
  -5   0  -3      178.75      179.75      3.42 o 
  -4   0  -3       16.25       17.71      0.56 o 
  -3   0  -3      304.43      329.38      5.83 o 
  -2   0  -3      425.09      442.63      7.83 o 
  -1   0  -3      145.76      142.11      2.58 o 
   0   0  -3        9.30       10.77      0.27 o 
   1   0  -3      194.14      199.92      3.05 o 
   2   0  -3       41.67       37.93      1.05 o 
   3   0  -3     1165.03     1168.64     20.03 o 
   4   0  -3       42.17       38.41      0.78 o 
   5   0  -3       35.97       33.25      0.85 o 
   6   0  -3      216.83      222.04      4.71 o 
   7   0  -3        2.08        1.52      0.35 o 
   8   0  -3        9.84        6.61      0.57 o 
  -7   1  -3        4.80        5.48      0.45 o 
  -6   1  -3        3.49        4.85      0.69 o 
  -5   1  -3       56.90       59.11      1.30 o 
  -4   1  -3       73.15       77.44      1.58 o 
  -3   1  -3      152.44      140.34      3.31 o 
  -2   1  -3      472.59      466.58      6.90 o 
  -1   1  -3      271.51      279.97      3.80 o 
   0   1  -3      664.45      645.05      9.56 o 
   1   1  -3     1464.45     1450.54     21.42 o 
   2   1  -3      230.69      234.97      4.12 o 
   3   1  -3      127.41      121.26      2.17 o 
   4   1  -3       56.84       58.80      1.11 o 
   5   1  -3       29.01       25.83      0.73 o 
   6   1  -3       27.15       25.58      0.76 o 
   7   1  -3       16.57       12.14      0.76 o 
   8   1  -3       33.65       29.15      1.29 o 
  -7   2  -3       10.88       11.55      0.58 o 
  -6   2  -3       56.96       56.08      1.30 o 
  -5   2  -3       48.91       50.16      2.22 o 
  -4   2  -3       70.59       68.70      1.42 o 
  -3   2  -3      173.87      160.74      2.98 o 
  -2   2  -3        0.98        1.28      0.11 o 
  -1   2  -3      506.80      492.61      8.30 o 
   0   2  -3     1473.96     1480.36     21.99 o 
   1   2  -3     2138.42     2144.90     31.56 o 
   2   2  -3      454.27      499.45      8.65 o 
   3   2  -3      120.09      123.30      2.24 o 
   4   2  -3       41.75       45.17      0.92 o 
   5   2  -3       29.45       28.63      0.65 o 
   6   2  -3       84.15       89.08      2.97 o 
   7   2  -3        8.32        7.08      0.64 o 
   8   2  -3      109.76      113.65      3.74 o 
  -7   3  -3       29.33       28.98      0.94 o 
  -6   3  -3       80.57       78.28      1.60 o 
  -5   3  -3      422.87      406.86      7.32 o 
  -4   3  -3       69.87       72.96      1.45 o 
  -3   3  -3     1168.70     1156.73     20.17 o 
  -2   3  -3      262.16      243.27      8.08 o 
  -1   3  -3      483.75      458.05      6.11 o 
   0   3  -3       80.47       79.61      1.16 o 
   1   3  -3     1722.44     1736.43     25.61 o 
   2   3  -3      451.29      526.95      7.80 o 
   3   3  -3      184.90      179.20      3.19 o 
   4   3  -3      218.85      212.90      4.65 o 
   5   3  -3      105.90      103.44      1.91 o 
   6   3  -3        3.19        3.51      0.51 o 
   7   3  -3        2.96        3.74      0.53 o 
   8   3  -3       11.84       11.73      0.92 o 
  -7   4  -3        3.53        4.11      0.90 o 
  -6   4  -3       18.39       18.16      0.82 o 
  -5   4  -3      168.62      164.67      3.11 o 
  -4   4  -3       44.44       46.60      1.02 o 
  -3   4  -3      341.00      332.45      6.09 o 
  -2   4  -3      103.69      111.59      2.04 o 
  -1   4  -3      190.66      183.75      2.86 o 
   0   4  -3      562.02      594.11      8.95 o 
   1   4  -3      524.16      536.15      9.11 o 
   2   4  -3      480.57      538.21     15.32 o 
   3   4  -3       27.09       29.63      0.60 o 
   4   4  -3       26.91       24.81      0.66 o 
   5   4  -3      108.11      108.55      3.24 o 
   6   4  -3      230.78      230.70      7.15 o 
   7   4  -3        3.13        4.00      0.61 o 
   8   4  -3       13.49       16.41      1.14 o 
  -7   5  -3        0.55        0.94      0.67 o 
  -6   5  -3        9.63       10.60      0.70 o 
  -5   5  -3       24.50       23.28      0.64 o 
  -4   5  -3       53.31       53.47      1.16 o 
  -3   5  -3      243.85      241.85      5.02 o 
  -2   5  -3      140.67      161.90      2.57 o 
  -1   5  -3      327.13      326.77      5.02 o 
   0   5  -3       27.91       33.93      2.65 o 
   1   5  -3       20.15       18.90      0.67 o 
   2   5  -3       12.04       12.93      1.66 o 
   3   5  -3      301.28      303.77      6.74 o 
   4   5  -3        0.68        0.99      0.34 o 
   5   5  -3       24.31       22.46      1.19 o 
   6   5  -3       57.50       51.66      2.17 o 
   7   5  -3        0.63        0.81      0.50 o 
  -7   6  -3       16.83       17.56      1.75 o 
  -6   6  -3        4.56        4.22      0.70 o 
  -5   6  -3       53.36       54.03      1.46 o 
  -4   6  -3       13.41       13.33      0.49 o 
  -3   6  -3        7.81       18.03      0.98 o 
  -2   6  -3       57.11       67.23      1.53 o 
  -1   6  -3       46.31       48.37      0.91 o 
   0   6  -3       47.66       41.51      1.17 o 
   1   6  -3       94.67       96.38      2.38 o 
   2   6  -3       34.35       39.75      1.19 o 
   3   6  -3       16.74       15.32      0.69 o 
   4   6  -3      214.93      208.54      4.79 o 
   5   6  -3       20.76       19.23      1.17 o 
   6   6  -3       10.69       11.70      0.98 o 
   7   6  -3       12.37       12.97      1.08 o 
  -7   7  -3       11.08       12.72      0.77 o 
  -6   7  -3       30.34       30.42      1.11 o 
  -5   7  -3       56.20       56.54      1.68 o 
  -4   7  -3      122.01      122.04      3.06 o 
  -3   7  -3       14.77       21.88      1.12 o 
  -2   7  -3        9.44        7.57      0.36 o 
  -1   7  -3       13.59       14.70      0.73 o 
   0   7  -3      123.03      122.18      3.39 o 
   1   7  -3      305.10      294.46      6.55 o 
   2   7  -3       10.48        8.41      0.54 o 
   3   7  -3       14.87       11.86      0.79 o 
   4   7  -3       11.26       14.27      1.11 o 
   5   7  -3       10.25        9.63      0.90 o 
   6   7  -3        9.69        8.16      0.91 o 
  -6   8  -3       54.42       55.51      2.26 o 
  -5   8  -3        7.69       10.56      0.88 o 
  -4   8  -3       43.20       47.09      2.05 o 
  -3   8  -3      162.55      167.81      5.58 o 
  -2   8  -3      203.56      216.00      4.84 o 
  -1   8  -3      101.35       99.10      2.52 o 
   0   8  -3      158.93      158.30      3.77 o 
   1   8  -3       31.55       29.38      1.10 o 
   2   8  -3       38.50       39.78      3.22 o 
   3   8  -3       37.20       36.23      1.29 o 
   4   8  -3       36.24       33.79      1.75 o 
   5   8  -3        6.18        6.05      0.83 o 
  -6   9  -3       17.41       16.67      1.18 o 
  -5   9  -3       20.35       21.08      1.31 o 
  -4   9  -3       21.96       21.50      1.35 o 
  -3   9  -3       28.61       30.84      1.63 o 
  -2   9  -3       88.74       79.49      3.24 o 
   0   9  -3       46.41       43.41      1.40 o 
   1   9  -3       78.17       73.39      2.17 o 
   2   9  -3       13.15       12.93      0.77 o 
   3   9  -3       28.67       26.43      1.60 o 
   4   9  -3        0.18       -0.57      0.50 o 
   5   9  -3        0.84        1.09      0.64 o 
  -5  10  -3       44.44       45.35      2.23 o 
  -4  10  -3        4.83        6.63      0.84 o 
  -3  10  -3        1.20        0.95      0.57 o 
  -2  10  -3        5.83        4.63      0.81 o 
  -1  10  -3       11.05       12.21      1.14 o 
   0  10  -3       82.97       85.00      2.36 o 
   1  10  -3       11.01       12.58      0.94 o 
   2  10  -3        3.61        3.76      0.68 o 
   3  10  -3       36.74       35.23      1.86 o 
  -4  11  -3        2.05        2.29      0.71 o 
  -3  11  -3        4.99        6.45      0.94 o 
  -2  11  -3        1.32        0.08      0.52 o 
  -1  11  -3       12.23       13.96      1.28 o 
   0  11  -3       19.28       22.69      1.62 o 
   1  11  -3       13.24       13.06      0.87 o 
   2  11  -3        1.63        2.52      0.55 o 
  -1  -9  -2        6.19        8.29      0.68 o 
   0  -9  -2       10.23       10.72      1.14 o 
   1  -9  -2        2.52        2.95      0.64 o 
   2  -9  -2        7.96        7.48      0.86 o 
   3  -9  -2       20.18       21.00      1.34 o 
   4  -9  -2       22.51       20.94      1.29 o 
  -3  -8  -2        2.97        4.08      0.84 o 
  -2  -8  -2        0.08        1.04      0.57 o 
  -1  -8  -2        0.48        0.63      0.38 o 
   0  -8  -2        4.98        5.91      0.54 o 
   1  -8  -2        7.39        8.51      0.61 o 
   2  -8  -2       16.56       18.70      1.19 o 
   3  -8  -2       24.15       32.95      1.56 o 
   4  -8  -2       63.16       58.39      2.34 o 
   5  -8  -2       14.70       16.51      1.09 o 
   6  -8  -2       11.34       10.33      0.88 o 
  -4  -7  -2        7.01        6.80      0.93 o 
  -3  -7  -2        9.49        6.58      0.57 o 
  -2  -7  -2        9.13        8.73      0.48 o 
  -1  -7  -2       76.28       72.94      2.06 o 
   0  -7  -2       60.13       58.26      1.83 o 
   1  -7  -2        2.15        2.75      0.43 o 
   2  -7  -2       82.57       75.77      2.04 o 
   3  -7  -2       76.36       71.31      2.62 o 
   4  -7  -2       22.73       24.45      1.25 o 
   5  -7  -2       35.99       33.42      1.57 o 
   6  -7  -2       22.68       23.62      1.22 o 
   7  -7  -2        1.99        1.77      0.47 o 
  -5  -6  -2        0.01        0.17      0.51 o 
  -4  -6  -2       68.47       67.48      1.96 o 
  -3  -6  -2        7.34        7.47      0.55 o 
  -2  -6  -2       25.03       28.80      1.80 o 
  -1  -6  -2       26.92       25.85      0.98 o 
   0  -6  -2      152.02      148.08      3.56 o 
   1  -6  -2       14.34       14.30      0.67 o 
   2  -6  -2        6.21        5.69      0.41 o 
   3  -6  -2       18.05       14.99      1.04 o 
   4  -6  -2       10.76        9.74      0.71 o 
   5  -6  -2       48.52       49.63      1.87 o 
   6  -6  -2       11.45       10.56      0.76 o 
   7  -6  -2       13.11       14.38      0.84 o 
  -5  -5  -2       80.86       81.90      2.27 o 
  -4  -5  -2       40.64       38.60      2.63 o 
  -3  -5  -2       19.01       17.40      0.62 o 
  -2  -5  -2       26.20       24.91      0.90 o 
  -1  -5  -2       39.64       40.04      1.19 o 
   0  -5  -2       89.29       85.83      2.20 o 
   1  -5  -2       22.53       20.22      0.73 o 
   2  -5  -2       39.90       41.17      1.18 o 
   3  -5  -2      124.22      124.86      2.35 o 
   4  -5  -2       73.25       69.50      1.42 o 
   6  -5  -2       78.46       76.87      2.61 o 
   7  -5  -2        5.10        5.99      0.52 o 
   8  -5  -2       49.34       55.10      2.00 o 
  -6  -4  -2       12.40       11.56      1.74 o 
  -5  -4  -2       33.63       31.69      1.19 o 
  -4  -4  -2        8.71        8.29      1.14 o 
  -3  -4  -2      180.01      176.35      3.31 o 
  -2  -4  -2       80.04      103.07      2.35 o 
  -1  -4  -2       99.82       99.69      2.39 o 
   0  -4  -2       99.87       97.87      2.35 o 
   1  -4  -2       88.87       90.51      2.15 o 
   2  -4  -2       37.40       36.07      1.17 o 
   3  -4  -2      402.93      400.64      7.00 o 
   4  -4  -2       36.96       36.93      0.80 o 
   5  -4  -2       44.24       45.10      1.26 o 
   6  -4  -2       75.01       68.26      2.34 o 
   7  -4  -2        5.12        5.13      0.44 o 
   8  -4  -2       52.53       54.78      1.88 o 
  -6  -3  -2        9.48       10.93      0.70 o 
  -5  -3  -2      128.75      121.86      3.09 o 
  -4  -3  -2       25.13       28.57      1.85 o 
  -3  -3  -2       42.60       45.03      1.27 o 
  -2  -3  -2       72.48       74.14      1.30 o 
  -1  -3  -2      323.91      331.68      7.16 o 
   0  -3  -2       71.77       82.85      1.95 o 
   1  -3  -2      203.86      201.70      3.58 o 
   2  -3  -2       90.49       87.01      1.65 o 
   3  -3  -2       53.67       50.68      1.01 o 
   4  -3  -2      457.57      462.14      7.92 o 
   5  -3  -2       76.45       78.23      2.23 o 
   6  -3  -2       65.22       63.89      1.49 o 
   7  -3  -2        2.60        4.24      0.36 o 
   8  -3  -2       25.58       27.58      1.07 o 
  -7  -2  -2        5.30        5.04      0.51 o 
  -6  -2  -2       73.69       71.55      2.02 o 
  -5  -2  -2       32.76       40.53      1.73 o 
  -4  -2  -2       60.21       60.79      1.10 o 
  -3  -2  -2      567.26      574.00     12.05 o 
  -2  -2  -2      119.05      124.23      2.01 o 
  -1  -2  -2       92.16       95.45      2.39 o 
   0  -2  -2      900.92     1033.46     26.94 o 
   1  -2  -2      114.65      119.23      2.19 o 
   2  -2  -2      356.37      370.60      6.42 o 
   3  -2  -2       14.40       15.16      0.38 o 
   4  -2  -2      108.07      107.32      2.32 o 
   5  -2  -2       16.42       17.57      2.59 o 
   6  -2  -2       30.47       28.78      0.72 o 
   7  -2  -2        4.65        3.87      0.34 o 
   8  -2  -2       36.06       30.85      1.15 o 
  -7  -1  -2        5.64        5.97      0.51 o 
  -6  -1  -2       15.16       16.16      0.76 o 
  -5  -1  -2      129.91      146.55      5.90 o 
  -4  -1  -2      157.73      151.17      3.59 o 
  -3  -1  -2       45.98       47.60      0.97 o 
  -2  -1  -2       57.11       55.95      1.54 o 
  -1  -1  -2      881.70      885.06     11.78 o 
   0  -1  -2     2010.77     1978.35     29.13 o 
   1  -1  -2      588.72      579.31      8.60 o 
   2  -1  -2      714.18      707.93     12.21 o 
   3  -1  -2      238.95      229.45      3.97 o 
   4  -1  -2      179.19      166.46      3.51 o 
   5  -1  -2      106.20      105.72      2.20 o 
   6  -1  -2        3.40        2.78      0.21 o 
   7  -1  -2       18.94       14.41      0.68 o 
   8  -1  -2        0.98        1.48      0.32 o 
  -7   0  -2        0.62        0.77      0.30 o 
  -6   0  -2        2.84        2.92      0.83 o 
  -5   0  -2       36.53       41.26      1.12 o 
  -4   0  -2       32.84       33.15      0.78 o 
  -3   0  -2      141.82      135.25      2.51 o 
  -2   0  -2      336.89      347.40      5.17 o 
  -1   0  -2      648.96      662.03      8.77 o 
   0   0  -2      860.48      834.62     12.51 o 
   1   0  -2      132.85      141.91      2.18 o 
   2   0  -2      549.86      549.92      8.24 o 
   3   0  -2     2561.06     2538.48     43.86 o 
   4   0  -2      777.02      798.93     16.59 o 
   5   0  -2       10.69       11.65      0.86 o 
   6   0  -2      562.82      560.67     11.58 o 
   7   0  -2        6.69        5.23      0.45 o 
   8   0  -2       22.24       22.40      1.01 o 
  -8   1  -2       66.70       73.80      2.00 o 
  -7   1  -2        3.42        3.09      0.33 o 
  -6   1  -2       48.81       45.27      1.03 o 
  -5   1  -2      220.36      215.72      6.48 o 
  -4   1  -2       33.20       30.90      0.80 o 
  -3   1  -2      108.46       96.01      1.82 o 
  -2   1  -2      756.83      767.07     13.37 o 
  -1   1  -2      952.50      956.51     19.75 o 
   0   1  -2     3306.91     3281.50     49.32 o 
   1   1  -2      115.75       96.73      1.51 o 
   2   1  -2      361.53      368.05      5.52 o 
   3   1  -2     2979.58     3018.17     50.52 o 
   4   1  -2      430.79      441.14      7.61 o 
   5   1  -2       21.81       20.53      0.59 o 
   6   1  -2      173.36      166.90      3.59 o 
   7   1  -2        3.39        3.57      0.43 o 
   8   1  -2       96.75       86.17      2.90 o 
  -8   2  -2       11.73       14.69      1.45 o 
  -7   2  -2        1.95        2.22      0.82 o 
  -6   2  -2       14.54       15.68      0.45 o 
  -5   2  -2       83.61       94.70      3.77 o 
  -4   2  -2      119.35      112.03      2.11 o 
  -3   2  -2       40.41       37.56      0.82 o 
  -2   2  -2      181.80      171.80      3.09 o 
  -1   2  -2     1931.12     2041.21     34.78 o 
   0   2  -2       91.77       85.58      1.24 o 
   1   2  -2      711.60      695.69     10.31 o 
   2   2  -2      339.56      350.43      5.30 o 
   3   2  -2      242.39      230.72      3.92 o 
   4   2  -2      413.71      428.10      7.32 o 
   5   2  -2        1.52        1.35      0.22 o 
   6   2  -2      199.54      182.20      5.74 o 
   7   2  -2        7.81        8.61      0.68 o 
   8   2  -2       28.72       31.81      1.42 o 
  -8   3  -2       32.31       33.04      2.10 o 
  -7   3  -2        9.81        9.68      1.11 o 
  -6   3  -2        0.35        1.24      0.59 o 
  -5   3  -2       38.92       35.29      0.77 o 
  -4   3  -2      135.80      139.76      2.29 o 
  -3   3  -2      536.81      568.29      8.75 o 
  -2   3  -2       65.06       60.90      1.18 o 
  -1   3  -2      515.22      519.10     13.47 o 
   0   3  -2      470.67      460.89      6.20 o 
   1   3  -2     1334.69     1340.25     19.91 o 
   2   3  -2      154.00      143.77      3.94 o 
   3   3  -2      283.72      304.61      5.31 o 
   4   3  -2       16.05       14.30      0.55 o 
   5   3  -2       71.90       65.92      1.31 o 
   6   3  -2      155.85      148.51      4.91 o 
   7   3  -2        2.56        2.58      0.48 o 
   8   3  -2       33.96       35.09      1.65 o 
  -8   4  -2        2.06        2.07      0.85 o 
  -7   4  -2        7.50        5.33      0.92 o 
  -6   4  -2      160.12      164.75      5.84 o 
  -5   4  -2      126.77      125.63      2.13 o 
  -4   4  -2        4.14        3.42      0.22 o 
  -3   4  -2       77.08       89.67      1.56 o 
  -2   4  -2      497.53      480.20      6.44 o 
  -1   4  -2      392.67      394.07      6.02 o 
   0   4  -2      529.96      533.36      8.01 o 
   1   4  -2     1026.95     1018.00     17.41 o 
   2   4  -2      167.20      236.76      4.17 o 
   3   4  -2       54.72       51.30      1.10 o 
   4   4  -2       98.13       91.28      1.80 o 
   5   4  -2        9.16        9.39      0.75 o 
   6   4  -2        0.25        1.93      0.49 o 
   7   4  -2        4.96        4.83      0.63 o 
  -7   5  -2        8.12        8.14      1.01 o 
  -6   5  -2       31.80       33.22      1.13 o 
  -5   5  -2       94.87       90.53      1.61 o 
  -4   5  -2       27.87       24.92      0.74 o 
  -3   5  -2       58.13       63.51      1.16 o 
  -2   5  -2      485.70      510.93      7.96 o 
  -1   5  -2      208.84      217.67      6.18 o 
   0   5  -2      240.17      292.94     17.16 o 
   1   5  -2      289.80      295.15      6.42 o 
   2   5  -2      316.52      372.71      8.03 o 
   3   5  -2      360.43      341.11      7.55 o 
   4   5  -2       51.20       48.98      1.44 o 
   5   5  -2       37.05       34.57      1.58 o 
   6   5  -2      109.51      105.26      3.74 o 
   7   5  -2       16.89       18.37      1.18 o 
  -7   6  -2       32.88       35.22      1.34 o 
  -6   6  -2       53.53       57.50      1.41 o 
  -5   6  -2       24.13       24.73      0.64 o 
  -4   6  -2      105.07      104.33      2.09 o 
  -3   6  -2       47.16       45.65      0.98 o 
  -2   6  -2      813.74      800.58     18.29 o 
  -1   6  -2        5.64        5.00      0.29 o 
   0   6  -2       74.14       61.65      2.76 o 
   1   6  -2      127.07      120.89      2.90 o 
   2   6  -2       33.48       36.97      3.72 o 
   3   6  -2       88.41       84.44      2.23 o 
   4   6  -2       18.74       18.36      0.89 o 
   5   6  -2       21.48       20.47      1.23 o 
   6   6  -2        9.81        9.06      0.87 o 
  -7   7  -2       10.61       10.99      0.77 o 
  -6   7  -2       44.36       43.42      1.40 o 
  -5   7  -2      163.60      159.85      3.93 o 
  -4   7  -2       51.24       51.67      1.52 o 
  -3   7  -2       10.31       11.83      0.52 o 
  -2   7  -2        4.21        3.94      0.23 o 
  -1   7  -2       23.58       24.42      0.94 o 
   0   7  -2       20.36       17.85      0.85 o 
   1   7  -2      145.26      145.85      3.51 o 
   2   7  -2       24.58       28.15      0.99 o 
   3   7  -2        6.28        4.91      0.47 o 
   4   7  -2       84.70       79.63      3.03 o 
   5   7  -2        7.09        6.72      0.79 o 
   6   7  -2        1.21        1.52      0.60 o 
  -6   8  -2       21.57       23.19      1.25 o 
  -5   8  -2       40.38       39.03      1.61 o 
  -4   8  -2       46.30       46.15      1.44 o 
  -3   8  -2      105.10      103.04      2.61 o 
  -2   8  -2        7.34        6.22      0.51 o 
  -1   8  -2       16.04       14.29      0.69 o 
   0   8  -2      126.27      133.08      3.25 o 
   1   8  -2       12.35        9.02      1.12 o 
   2   8  -2        0.16        0.40      0.32 o 
   3   8  -2       78.57       73.48      2.10 o 
   4   8  -2        6.85        6.74      0.82 o 
   5   8  -2        4.26        4.91      0.77 o 
  -6   9  -2       17.95       17.26      1.20 o 
  -5   9  -2        9.92        9.38      0.94 o 
  -4   9  -2       42.57       37.99      1.93 o 
  -3   9  -2       27.05       47.56      2.20 o 
  -2   9  -2       13.31       13.50      1.08 o 
  -1   9  -2       22.90       22.65      0.95 o 
   0   9  -2      201.18      198.10      4.68 o 
   1   9  -2        1.50        1.24      0.40 o 
   2   9  -2       19.04       18.63      0.95 o 
   3   9  -2        9.99        9.38      0.96 o 
   4   9  -2       37.64       40.99      2.05 o 
  -5  10  -2        5.35        4.90      0.81 o 
  -4  10  -2       15.67       15.81      1.25 o 
  -3  10  -2        6.35        6.96      0.89 o 
  -2  10  -2       20.24       17.91      1.34 o 
  -1  10  -2        2.09        1.67      0.67 o 
   0  10  -2       37.03       37.84      1.39 o 
   1  10  -2       18.60       19.95      0.99 o 
   2  10  -2        0.61        0.62      0.40 o 
   3  10  -2       10.72        9.08      1.03 o 
  -3  11  -2       11.52       11.42      1.15 o 
  -2  11  -2       43.13       41.26      2.32 o 
  -1  11  -2        1.15        1.73      0.75 o 
   0  11  -2       11.27       12.20      1.28 o 
   1  11  -2        4.68        5.15      0.93 o 
   0 -10  -1        0.62        1.04      0.58 o 
   1 -10  -1        7.97        8.41      0.97 o 
   2 -10  -1        4.52        2.79      0.67 o 
   3 -10  -1        2.77        1.87      0.63 o 
  -2  -9  -1        5.15        5.71      0.87 o 
  -1  -9  -1        5.62        5.34      0.57 o 
   0  -9  -1       37.04       34.46      1.30 o 
   2  -9  -1       20.76       17.31      1.16 o 
   3  -9  -1       58.02       53.73      2.27 o 
   4  -9  -1       28.09       25.93      1.43 o 
   5  -9  -1        3.70        3.77      0.67 o 
  -3  -8  -1        0.83        1.08      0.60 o 
  -2  -8  -1        2.39        2.69      0.44 o 
  -1  -8  -1       35.99       36.31      1.28 o 
   0  -8  -1       78.23       78.70      3.79 o 
   1  -8  -1        6.87        6.55      0.52 o 
   2  -8  -1       60.04       52.74      1.96 o 
   3  -8  -1       91.33       84.79      3.06 o 
   4  -8  -1        1.72        1.21      0.45 o 
   5  -8  -1        6.63        7.40      0.72 o 
   6  -8  -1        7.98        8.64      0.74 o 
  -4  -7  -1        1.98        2.17      0.65 o 
  -3  -7  -1       18.06       17.93      0.79 o 
  -2  -7  -1        3.14        3.28      0.32 o 
  -1  -7  -1       50.08       46.12      1.44 o 
   0  -7  -1       23.91       23.63      0.93 o 
   1  -7  -1       14.77       13.55      0.66 o 
   2  -7  -1      138.91      123.72      2.97 o 
   3  -7  -1        8.77       10.86      0.78 o 
   4  -7  -1      209.43      198.39      6.33 o 
   5  -7  -1        0.87        0.93      0.39 o 
   6  -7  -1        9.25        8.81      0.73 o 
   7  -7  -1        2.75        3.26      0.50 o 
  -5  -6  -1       15.11       15.99      1.23 o 
  -4  -6  -1       15.97       15.59      0.84 o 
  -3  -6  -1      149.52      142.29      2.77 o 
  -2  -6  -1        1.44        0.87      0.22 o 
  -1  -6  -1      115.59      112.55      2.75 o 
   0  -6  -1       92.11       95.05      2.47 o 
   1  -6  -1       46.79       50.00      1.39 o 
   2  -6  -1       16.43       14.96      0.62 o 
   3  -6  -1       17.42       18.29      0.57 o 
   4  -6  -1       34.87       32.98      1.38 o 
   5  -6  -1      103.60      102.96      3.62 o 
   6  -6  -1       54.91       47.74      1.83 o 
   7  -6  -1        5.88        5.31      0.51 o 
  -6  -5  -1       24.71       27.50      1.68 o 
  -5  -5  -1       35.29       35.27      2.93 o 
  -4  -5  -1        1.06        1.25      0.33 o 
  -3  -5  -1       46.79       44.24      1.04 o 
  -2  -5  -1        6.61       14.41      1.64 o 
  -1  -5  -1      125.29      124.40      4.17 o 
   0  -5  -1      183.93      175.03      4.14 o 
   1  -5  -1       69.80       69.09      1.72 o 
   2  -5  -1      507.65      537.29      9.29 o 
   3  -5  -1       36.75       43.02      0.92 o 
   4  -5  -1      166.32      174.14      3.09 o 
   5  -5  -1       30.76       35.26      1.39 o 
   6  -5  -1        6.07        5.94      0.50 o 
   7  -5  -1        1.95        1.50      0.31 o 
   8  -5  -1       22.62       25.58      1.05 o 
  -6  -4  -1        1.88        1.86      0.43 o 
  -5  -4  -1        7.92        9.37      1.29 o 
  -4  -4  -1       13.89       12.95      0.63 o 
  -3  -4  -1       21.28       22.03      0.55 o 
  -2  -4  -1      146.50      155.68      2.88 o 
  -1  -4  -1       56.91       53.12      1.37 o 
   0  -4  -1      317.28      349.01      7.61 o 
   1  -4  -1      238.88      248.15      5.24 o 
   2  -4  -1      717.06      778.78     13.37 o 
   3  -4  -1      118.84      134.98      2.40 o 
   4  -4  -1       32.00       37.87      0.77 o 
   5  -4  -1      134.19      149.49      5.80 o 
   6  -4  -1      117.53      118.71      3.63 o 
   7  -4  -1        0.58        0.43      0.24 o 
   8  -4  -1       17.81       22.99      0.90 o 
  -7  -3  -1        7.21        8.53      0.63 o 
  -6  -3  -1        8.35        8.52      1.15 o 
  -5  -3  -1      107.08      105.53      2.67 o 
  -4  -3  -1       76.26       80.89      1.96 o 
  -3  -3  -1       54.88       57.98      1.20 o 
  -2  -3  -1       33.15       37.69      0.73 o 
  -1  -3  -1      487.90      512.07     11.55 o 
   0  -3  -1     1865.54     2031.62     35.97 o 
   1  -3  -1      222.83      216.36      3.82 o 
   2  -3  -1     1129.09     1092.42     18.69 o 
   3  -3  -1      700.06      711.98     12.12 o 
   4  -3  -1      115.54      116.81      2.52 o 
   5  -3  -1       29.82       33.63      0.80 o 
   6  -3  -1       65.61       66.71      1.46 o 
   7  -3  -1        4.30        5.11      0.35 o 
  -7  -2  -1       10.30       11.68      0.68 o 
  -6  -2  -1       34.69       33.42      1.14 o 
  -5  -2  -1      129.13      121.24      2.98 o 
  -4  -2  -1      208.28      194.13      3.54 o 
  -3  -2  -1      230.76      240.94      5.26 o 
  -2  -2  -1       17.69       18.60      0.47 o 
  -1  -2  -1      688.42      649.18      9.68 o 
   0  -2  -1      588.25      654.38     16.93 o 
   1  -2  -1      851.93      844.99     11.26 o 
   2  -2  -1      944.19      906.04     15.63 o 
   3  -2  -1      637.09      634.26     10.87 o 
   4  -2  -1      142.83      154.95      3.26 o 
   5  -2  -1       38.60       35.90      1.17 o 
   7  -2  -1        1.40        2.90      0.26 o 
  -7  -1  -1       11.96       12.05      0.76 o 
  -6  -1  -1      257.92      252.88      5.73 o 
  -5  -1  -1       50.78       59.14      2.56 o 
  -4  -1  -1       17.17       16.09      0.49 o 
  -3  -1  -1      672.31      715.67     12.57 o 
  -2  -1  -1      111.44       89.90      2.30 o 
  -1  -1  -1      336.60      336.59      5.03 o 
   0  -1  -1     4328.88     4717.07     94.31 o 
   1  -1  -1      182.05      182.84      2.73 o 
   2  -1  -1      358.36      378.55      5.69 o 
   6  -1  -1       15.90       15.66      0.43 o 
   7  -1  -1        1.44        1.32      0.27 o 
   8  -1  -1       12.43       10.17      0.61 o 
  -8   0  -1       22.88       24.52      0.93 o 
  -7   0  -1        3.68        3.65      0.37 o 
  -6   0  -1       66.20       66.67      1.43 o 
  -5   0  -1       67.57       70.73      1.88 o 
  -4   0  -1       69.91       70.83      1.68 o 
  -3   0  -1      199.48      212.88      3.83 o 
  -2   0  -1       70.57       70.95      1.35 o 
  -1   0  -1      701.59      712.91     12.33 o 
   0   0  -1     1045.35      747.77     91.26 o 
   1   0  -1      116.66       99.91      1.40 o 
   2   0  -1     5165.90     5150.92     78.31 o 
   3   0  -1      113.20      112.14      2.43 o 
   4   0  -1      494.82      472.36      9.84 o 
   5   0  -1       85.22       82.11      1.78 o 
   6   0  -1       78.81       74.02      1.34 o 
   7   0  -1        1.20        0.68      0.27 o 
   8   0  -1       14.73       14.73      0.80 o 
  -8   1  -1        8.18        9.06      1.10 o 
  -7   1  -1        1.77        1.60      0.18 o 
  -6   1  -1        3.55        3.02      0.16 o 
  -5   1  -1       38.06       36.65      1.03 o 
  -4   1  -1      223.36      211.31      3.38 o 
  -3   1  -1      147.96      155.79      2.50 o 
  -2   1  -1     1168.29     1178.43     18.26 o 
  -1   1  -1     1094.22     1098.60     19.28 o 
   0   1  -1       42.96       34.48      1.14 o 
   1   1  -1       83.27       82.55      1.15 o 
   2   1  -1     3640.61     3438.84     45.49 o 
   3   1  -1     2234.16     2195.70     37.78 o 
   4   1  -1     1612.53     1588.91     27.28 o 
   5   1  -1      115.13      114.77      2.49 o 
   6   1  -1      128.61      128.34      2.31 o 
   7   1  -1       10.63       10.49      0.68 o 
   8   1  -1       49.79       47.62      1.86 o 
  -8   2  -1       28.65       30.27      1.90 o 
  -7   2  -1        7.56        6.65      0.94 o 
  -6   2  -1      107.13      103.61      2.83 o 
  -5   2  -1       53.42       55.93      1.68 o 
  -4   2  -1       25.37       23.51      0.87 o 
  -3   2  -1       27.47       33.64      1.26 o 
  -2   2  -1     1435.10     1386.24     21.12 o 
  -1   2  -1      431.33      413.53      6.33 o 
   0   2  -1     4173.55     4079.12     54.79 o 
   1   2  -1       67.82       60.78      0.89 o 
   2   2  -1      259.42      300.17      4.53 o 
   3   2  -1      243.26      224.33      3.93 o 
   4   2  -1      120.02      120.71      2.21 o 
   5   2  -1      112.63      103.68      2.58 o 
   6   2  -1      208.37      202.18      4.37 o 
   7   2  -1       15.13       15.81      0.64 o 
   8   2  -1        1.31        2.46      0.52 o 
  -8   3  -1       22.54       25.39      1.80 o 
  -7   3  -1       10.92       10.84      0.88 o 
  -6   3  -1       19.59       17.77      0.96 o 
  -5   3  -1       19.12       20.21      0.88 o 
  -4   3  -1      183.32      187.49      3.02 o 
  -3   3  -1      207.74      220.59      3.63 o 
  -2   3  -1     1057.12     1081.94     16.41 o 
  -1   3  -1      474.08      451.14      5.59 o 
   0   3  -1     1960.70     1919.86     28.38 o 
   1   3  -1     1535.82     1553.36     18.95 o 
   2   3  -1        6.54        8.71      0.38 o 
   3   3  -1      432.89      432.57      7.52 o 
   4   3  -1       67.02       65.68      1.32 o 
   5   3  -1       70.06       68.76      4.10 o 
   6   3  -1        9.88        9.46      0.54 o 
   7   3  -1        9.87       12.47      0.62 o 
  -8   4  -1       23.01       22.58      1.77 o 
  -7   4  -1        3.06        3.39      0.89 o 
  -6   4  -1       41.29       38.29      1.41 o 
  -5   4  -1      119.21      117.77      1.99 o 
  -4   4  -1       80.48       77.92      1.36 o 
  -3   4  -1       73.39       77.60      1.36 o 
  -2   4  -1        6.82        7.58      0.30 o 
  -1   4  -1       45.91       47.20      0.87 o 
   0   4  -1     1657.41     1797.40     46.90 o 
   1   4  -1        4.01        2.86      0.15 o 
   2   4  -1       40.02       44.48      2.49 o 
   3   4  -1      304.99      322.67      5.34 o 
   4   4  -1      152.52      163.06      2.60 o 
   5   4  -1      155.02      148.76      3.41 o 
   6   4  -1        0.54        0.87      0.31 o 
   7   4  -1        5.64        9.63      0.84 o 
  -8   5  -1        4.38        6.06      1.06 o 
  -7   5  -1        7.46        7.13      1.01 o 
  -6   5  -1       17.00       17.06      0.51 o 
  -5   5  -1      177.55      176.18      3.35 o 
  -4   5  -1       42.11       40.36      1.29 o 
  -3   5  -1      219.35      225.28      5.15 o 
  -2   5  -1       66.04       71.67      1.46 o 
  -1   5  -1       27.67       31.48      0.62 o 
   0   5  -1       14.72       12.57      0.53 o 
   1   5  -1      310.31      301.99      5.43 o 
   2   5  -1      257.86      269.70      4.82 o 
   3   5  -1       55.49       56.87      1.27 o 
   4   5  -1      230.48      214.19      4.16 o 
   5   5  -1        5.86        5.46      0.45 o 
   6   5  -1       34.36       32.92      1.13 o 
   7   5  -1        1.51        2.34      0.61 o 
  -7   6  -1        6.96        8.63      0.54 o 
  -6   6  -1       22.33       22.25      1.47 o 
  -5   6  -1       62.26       63.77      1.41 o 
  -4   6  -1       40.09       37.35      1.04 o 
  -3   6  -1       16.64       21.32      1.23 o 
  -2   6  -1      486.25      476.55     10.12 o 
  -1   6  -1      126.89      123.05      2.31 o 
   0   6  -1       92.95       86.61      2.73 o 
   1   6  -1      131.90      135.66      2.59 o 
   2   6  -1       29.68       32.78      1.06 o 
   3   6  -1        5.53        5.00      0.36 o 
   4   6  -1        1.31        0.76      0.33 o 
   5   6  -1       22.85       22.71      1.62 o 
   6   6  -1       41.11       39.15      1.90 o 
  -7   7  -1        4.67        4.44      0.59 o 
  -6   7  -1       76.46       76.74      2.96 o 
  -5   7  -1      171.37      168.15      4.09 o 
  -4   7  -1        7.68        7.47      0.69 o 
  -3   7  -1       13.00       50.51      1.75 o 
  -2   7  -1      120.22      127.07      2.64 o 
  -1   7  -1       63.97       63.85      2.10 o 
   0   7  -1      102.72      106.09      2.60 o 
   1   7  -1      174.94      163.69      3.93 o 
   2   7  -1       23.13       29.51      2.00 o 
   3   7  -1        0.56        0.23      0.29 o 
   4   7  -1       97.25       85.80      3.29 o 
   5   7  -1        0.05       -0.63      0.42 o 
  -6   8  -1        4.34        5.12      0.53 o 
  -5   8  -1       12.77       12.30      0.73 o 
  -4   8  -1       38.98       38.50      1.29 o 
  -3   8  -1       31.66       30.41      1.05 o 
  -2   8  -1        1.69        0.67      0.20 o 
  -1   8  -1       74.01       74.56      2.01 o 
   0   8  -1       41.60       36.26      1.22 o 
   1   8  -1       80.02       75.02      2.10 o 
   2   8  -1        1.59        2.75      0.57 o 
   3   8  -1       18.47       16.84      0.88 o 
   4   8  -1        9.64       11.15      1.03 o 
   5   8  -1        0.83        1.61      0.68 o 
  -6   9  -1        0.09        0.16      0.37 o 
  -5   9  -1        0.77        0.97      0.38 o 
  -4   9  -1        7.54        7.24      0.77 o 
  -3   9  -1       30.07       40.31      1.94 o 
  -2   9  -1       61.15       54.72      2.52 o 
  -1   9  -1        6.05        6.09      0.68 o 
   0   9  -1      100.02      105.92      2.93 o 
   1   9  -1        2.78        2.94      0.70 o 
   2   9  -1       51.54       51.72      3.05 o 
   3   9  -1       19.28       17.07      1.24 o 
   4   9  -1        5.60        5.39      0.84 o 
  -5  10  -1        2.59        3.44      0.74 o 
  -4  10  -1        6.80        8.00      0.93 o 
  -3  10  -1       15.86       19.89      1.42 o 
  -2  10  -1        2.33        0.78      0.64 o 
  -1  10  -1        4.50        6.61      0.97 o 
   0  10  -1       71.64       62.70      2.19 o 
   1  10  -1        1.39        1.55      0.46 o 
   2  10  -1        5.94        7.49      1.32 o 
  -3  11  -1       18.86       20.33      1.56 o 
  -2  11  -1       10.59       11.61      1.24 o 
  -1  11  -1       10.79       12.30      1.27 o 
   0  11  -1        1.92        2.37      0.88 o 
  -1 -10   0       11.32       11.68      1.42 o 
   0 -10   0       49.19       46.63      2.56 o 
   1 -10   0       16.77       19.38      1.26 o 
   2 -10   0        9.14        6.55      0.81 o 
   3 -10   0       17.90       16.15      1.18 o 
   4 -10   0        3.76        3.12      0.64 o 
  -3  -9   0        2.41        2.98      0.74 o 
  -2  -9   0       13.34       14.58      0.85 o 
  -1  -9   0        6.37        7.14      0.59 o 
   0  -9   0       62.89       54.04      1.68 o 
   1  -9   0       22.41       21.32      0.92 o 
   2  -9   0       14.91       12.03      0.94 o 
   4  -9   0       52.62       47.05      2.01 o 
   5  -9   0        2.89        3.58      0.61 o 
  -4  -8   0       16.76       15.93      1.31 o 
  -3  -8   0       14.06       13.35      1.17 o 
  -2  -8   0        6.89        6.42      0.55 o 
  -1  -8   0       92.92       95.21      2.51 o 
   0  -8   0      229.43      211.02      4.88 o 
   1  -8   0       53.25       49.27      1.48 o 
   2  -8   0        1.98        2.62      0.36 o 
   3  -8   0       67.19       63.19      2.45 o 
   4  -8   0        0.64        0.81      0.41 o 
   5  -8   0        7.59        8.17      0.72 o 
   6  -8   0       11.97       12.80      0.88 o 
  -5  -7   0       11.35       10.24      1.07 o 
  -4  -7   0       28.72       29.03      1.68 o 
  -3  -7   0       52.88       48.65      1.15 o 
  -2  -7   0        8.12        8.07      0.40 o 
  -1  -7   0        0.57        0.43      0.27 o 
   0  -7   0      152.92      142.54      3.50 o 
   1  -7   0       13.80       12.22      0.66 o 
   2  -7   0       22.66       24.03      1.18 o 
   3  -7   0       19.84       21.90      0.78 o 
   4  -7   0       12.43       12.59      0.82 o 
   5  -7   0       45.60       43.75      1.72 o 
   6  -7   0       11.93       10.23      0.74 o 
   7  -7   0        1.20        1.43      0.40 o 
  -6  -6   0        1.96        1.21      0.61 o 
  -5  -6   0        5.79        5.59      0.79 o 
  -4  -6   0        4.49        3.79      0.52 o 
  -3  -6   0        8.59       10.30      0.50 o 
  -2  -6   0       21.70       20.86      0.62 o 
  -1  -6   0      202.05      204.39      4.61 o 
   0  -6   0       87.77       77.49      1.98 o 
   1  -6   0      164.36      167.23      4.97 o 
   2  -6   0      161.55      150.95      4.35 o 
   3  -6   0       77.54       76.27      1.55 o 
   4  -6   0       25.38       23.62      3.03 o 
   5  -6   0      105.35      102.02      3.37 o 
   6  -6   0       23.75       25.41      1.08 o 
   7  -6   0       11.76       11.79      0.71 o 
  -6  -5   0       58.55       59.12      3.32 o 
  -5  -5   0       48.43       47.19      1.45 o 
  -4  -5   0       60.31       59.44      1.29 o 
  -3  -5   0       34.97       35.61      0.86 o 
  -2  -5   0      152.89      165.55      3.27 o 
  -1  -5   0       90.93       98.62      2.36 o 
   0  -5   0      812.67      826.77     22.58 o 
   1  -5   0       82.15       82.35      1.62 o 
   2  -5   0        3.64        3.72      0.23 o 
   3  -5   0      161.86      169.34      2.99 o 
   4  -5   0       26.75       25.17      0.74 o 
   5  -5   0      468.95      465.88     10.80 o 
   6  -5   0        4.33        4.14      0.37 o 
   7  -5   0       22.74       22.53      0.91 o 
   8  -5   0       15.56       17.09      0.75 o 
  -7  -4   0        2.86        2.47      0.45 o 
  -6  -4   0       18.63       21.17      0.92 o 
  -5  -4   0       66.82       67.12      2.28 o 
  -4  -4   0       18.44       18.15      0.61 o 
  -3  -4   0      196.19      191.68      3.24 o 
  -2  -4   0      279.00      298.56      5.41 o 
  -1  -4   0      170.45      162.84      3.66 o 
   0  -4   0       20.53       18.61      0.75 o 
   1  -4   0      137.72      152.23      2.77 o 
   2  -4   0      205.30      232.30      4.36 o 
   3  -4   0      219.47      223.28      3.85 o 
   4  -4   0      220.69      213.60      3.66 o 
   5  -4   0      184.29      173.36      3.01 o 
   6  -4   0       17.66       17.12      0.50 o 
  -7  -3   0        0.67        2.04      0.40 o 
  -6  -3   0      102.58      105.19      4.93 o 
  -5  -3   0       51.36       48.99      1.47 o 
  -4  -3   0       87.57       85.96      1.46 o 
  -3  -3   0       73.20       78.56      1.34 o 
  -2  -3   0      411.27      432.27      6.60 o 
  -1  -3   0      119.78      112.89      1.81 o 
   0  -3   0      321.20      333.14      5.87 o 
   1  -3   0      489.44      481.54      8.63 o 
   2  -3   0       24.49       24.62      0.52 o 
   3  -3   0      114.18      115.30      2.56 o 
   4  -3   0       37.10       36.62      0.83 o 
  -8  -2   0        9.46       10.47      0.68 o 
  -7  -2   0       11.27       10.60      0.64 o 
  -6  -2   0      175.07      170.67      5.38 o 
  -5  -2   0      101.07      104.70      2.11 o 
  -4  -2   0      189.71      178.41      4.07 o 
  -3  -2   0      221.39      212.58      3.32 o 
  -2  -2   0      132.94      121.75      1.93 o 
  -1  -2   0       62.60       63.54      1.05 o 
   0  -2   0      361.37      368.33      5.46 o 
   1  -2   0      405.13      394.52      4.82 o 
   2  -2   0      640.68      669.16     10.06 o 
  -8  -1   0        9.69        9.11      1.07 o 
  -7  -1   0        0.51        0.19      0.43 o 
  -6  -1   0       59.47       58.39      1.16 o 
  -5  -1   0       60.52       59.75      1.16 o 
  -4  -1   0      250.84      245.60      3.92 o 
  -3  -1   0      184.04      189.13      3.00 o 
  -2  -1   0     3630.60     3641.85     48.77 o 
  -1  -1   0      419.34      387.42      5.06 o 
   0  -1   0      893.08      676.13     21.47 o 
   1  -1   0      385.20      373.83      4.79 o 
   7  -1   0        1.43        0.77      0.23 o 
   8  -1   0       21.53       21.54      0.69 o 
  -8   0   0        7.06        8.28      0.52 o 
  -7   0   0       12.07       11.58      0.51 o 
  -6   0   0      145.23      138.66      2.35 o 
  -5   0   0       36.94       37.86      0.77 o 
  -4   0   0      799.77      797.47     12.10 o 
  -3   0   0      874.37      909.80     13.87 o 
  -2   0   0     5254.73     4926.45     87.60 o 
  -1   0   0       69.88       59.34      1.08 o 
   1   0   0       69.87       58.53      1.49 o 
   3   0   0      874.23      872.11     26.86 o 
   4   0   0      799.37      761.89     16.17 o 
   5   0   0       36.91       38.70      0.89 o 
   6   0   0      145.23      137.15      2.96 o 
   7   0   0       12.09       12.98      0.66 o 
   8   0   0        7.04        8.91      0.50 o 
  -8   1   0       21.47       21.11      1.15 o 
  -7   1   0        1.43        0.87      0.31 o 
  -6   1   0       19.80       19.33      0.46 o 
  -5   1   0       42.85       43.09      0.81 o 
  -4   1   0      214.76      223.62      5.18 o 
  -3   1   0      614.53      644.32     14.14 o 
  -2   1   0      628.39      653.44     18.92 o 
  -1   1   0      384.77      370.39      6.79 o 
   0   1   0      895.04      650.52     46.87 o 
   1   1   0      418.93      395.04      4.83 o 
   2   1   0     3631.50     3622.04     54.07 o 
   3   1   0      184.01      186.48      3.67 o 
   4   1   0      250.89      245.76      4.26 o 
   5   1   0       60.70       60.20      1.40 o 
   6   1   0       59.72       56.66      1.99 o 
   7   1   0        0.51       -0.11      0.29 o 
   8   1   0        9.71        8.98      0.52 o 
  -8   2   0        2.41        1.58      0.68 o 
  -7   2   0        6.92        8.63      0.72 o 
  -6   2   0       20.51       19.08      0.92 o 
  -5   2   0        7.69        6.32      0.49 o 
  -4   2   0      372.56      360.58      8.14 o 
  -3   2   0      140.48      147.30      2.37 o 
  -2   2   0      640.74      669.11     10.29 o 
  -1   2   0      404.66      388.69      6.90 o 
   0   2   0      360.82      359.21      5.45 o 
   1   2   0       62.57       64.70      0.97 o 
   2   2   0      133.11      122.18      2.19 o 
   3   2   0      221.75      215.75      3.76 o 
   4   2   0      189.52      177.91      3.17 o 
   5   2   0      101.17      106.59      3.10 o 
   6   2   0      175.07      161.66      5.21 o 
   7   2   0       11.24       10.99      0.79 o 
   8   2   0        9.44       10.42      0.96 o 
  -8   3   0        1.93        0.95      0.75 o 
  -7   3   0        0.91        1.52      0.97 o 
  -6   3   0       93.88       91.80      2.56 o 
  -5   3   0       62.73       66.36      1.19 o 
  -4   3   0       37.04       37.11      0.80 o 
  -3   3   0      114.37      117.61      2.20 o 
  -2   3   0       24.50       24.43      0.45 o 
  -1   3   0      489.39      487.12      6.55 o 
   0   3   0      321.33      331.51      5.02 o 
   1   3   0      119.38      109.59      2.04 o 
   2   3   0      411.55      435.86      7.50 o 
   3   3   0       73.25       77.24      1.72 o 
   4   3   0       87.49       83.81      1.66 o 
   5   3   0       51.35       55.94      1.95 o 
   6   3   0      102.56      100.26      3.48 o 
   7   3   0        0.67        1.43      0.46 o 
  -8   4   0        7.02        7.18      1.11 o 
  -7   4   0        0.10       -0.52      0.50 o 
  -6   4   0       17.77       17.40      0.57 o 
  -5   4   0      184.38      176.32      3.29 o 
  -4   4   0      220.45      213.10      5.28 o 
  -3   4   0      219.43      217.03      4.06 o 
  -2   4   0      204.92      231.34      4.80 o 
  -1   4   0      137.97      155.91      3.60 o 
   0   4   0       20.81       18.35      0.44 o 
   1   4   0      170.42      164.04      3.68 o 
   2   4   0      278.84      300.04      5.28 o 
   3   4   0      196.22      189.86      5.29 o 
   4   4   0       18.43       19.07      0.59 o 
   5   4   0       66.81       66.82      2.48 o 
   6   4   0       18.67       21.05      1.21 o 
   7   4   0        2.85        3.22      0.42 o 
  -8   5   0       15.56       15.24      1.52 o 
  -7   5   0       22.74       23.34      0.84 o 
  -6   5   0        4.33        3.75      0.27 o 
  -5   5   0      468.51      474.45      8.55 o 
  -4   5   0       26.67       26.74      0.86 o 
  -3   5   0      161.71      164.95      3.09 o 
  -2   5   0        3.69        4.41      0.21 o 
  -1   5   0       82.20       84.45      1.44 o 
   0   5   0      812.02      815.74     14.07 o 
   1   5   0       90.87       98.13      1.93 o 
   2   5   0      152.98      169.42      3.85 o 
   3   5   0       34.98       36.05      1.13 o 
   4   5   0       60.10       57.51      2.26 o 
   5   5   0       48.42       47.90      2.00 o 
   6   5   0       58.48       57.02      1.68 o 
  -7   6   0       11.74       12.40      1.18 o 
  -6   6   0       23.82       24.52      0.96 o 
  -5   6   0      105.20      106.04      3.09 o 
  -4   6   0       25.48       23.08      0.88 o 
  -3   6   0       77.50       77.14      1.36 o 
  -2   6   0      161.50      151.41      2.76 o 
  -1   6   0      164.37      168.78      3.15 o 
   0   6   0       87.99       78.64      1.38 o 
   1   6   0      202.41      201.77      3.75 o 
   2   6   0       21.70       22.40      0.70 o 
   3   6   0        8.58       10.68      0.50 o 
   4   6   0        4.51        3.35      0.42 o 
   5   6   0        5.79        4.92      0.90 o 
   6   6   0        1.97        1.45      0.71 o 
  -7   7   0        1.20        1.92      0.40 o 
  -6   7   0       11.88       11.12      0.69 o 
  -5   7   0       45.60       44.37      1.58 o 
  -4   7   0       12.41       13.21      0.68 o 
  -3   7   0       19.85       21.17      0.83 o 
  -2   7   0       22.62       25.31      1.08 o 
  -1   7   0       13.80       12.42      0.91 o 
   0   7   0      153.01      150.86      2.85 o 
   1   7   0        0.55        0.43      0.30 o 
   2   7   0        8.12        8.23      0.47 o 
   3   7   0       52.88       47.16      1.22 o 
   4   7   0       28.76       27.35      1.07 o 
   5   7   0       11.43       12.22      0.75 o 
  -6   8   0       11.99       11.63      0.74 o 
  -5   8   0        7.57        8.49      0.62 o 
  -4   8   0        0.64        1.39      0.43 o 
  -3   8   0       67.23       66.02      1.85 o 
  -2   8   0        1.95        1.80      0.26 o 
  -1   8   0       53.23       50.63      1.53 o 
   0   8   0      229.40      207.04      4.90 o 
   1   8   0       92.89       95.47      2.55 o 
   2   8   0        6.84        7.62      0.84 o 
   3   8   0       14.05       14.83      1.89 o 
   4   8   0       16.69       15.28      1.23 o 
  -5   9   0        2.91        2.71      0.86 o 
  -4   9   0       52.67       44.87      2.21 o 
  -3   9   0        2.09        4.49      0.79 o 
  -2   9   0       14.94       12.84      1.16 o 
  -1   9   0       22.41       21.23      0.96 o 
   0   9   0       62.81       53.84      2.02 o 
   1   9   0        6.34        6.69      0.86 o 
   2   9   0       13.36       14.60      0.87 o 
   3   9   0        2.40        2.01      0.69 o 
  -4  10   0        3.77        3.69      0.79 o 
  -3  10   0       17.88       17.06      1.39 o 
  -2  10   0        9.13        8.41      1.05 o 
  -1  10   0       16.75       15.93      1.38 o 
   0  10   0       49.16       46.32      1.62 o 
   1  10   0       11.25       11.19      1.66 o 
   0 -11   1        1.94        2.26      0.71 o 
   1 -11   1       10.80       11.96      1.08 o 
   2 -11   1       10.58       10.87      1.05 o 
   3 -11   1       18.84       18.53      1.28 o 
  -2 -10   1        5.92        7.73      0.67 o 
  -1 -10   1        1.40        0.85      0.42 o 
   0 -10   1       71.61       65.66      1.97 o 
   1 -10   1        4.49        7.63      0.85 o 
   2 -10   1        2.33        1.59      0.56 o 
   3 -10   1       15.86       16.27      1.17 o 
   4 -10   1        6.79        5.40      0.74 o 
   5 -10   1        2.60        2.43      0.59 o 
  -4  -9   1        5.57        6.45      0.95 o 
  -3  -9   1       19.28       17.43      1.39 o 
  -2  -9   1       51.51       51.26      1.64 o 
  -1  -9   1        2.78        3.20      0.47 o 
   0  -9   1      100.05      105.74      2.75 o 
   1  -9   1        6.07        5.94      0.51 o 
   2  -9   1       61.14       56.32      2.25 o 
   3  -9   1       30.10       32.33      1.60 o 
   4  -9   1        7.53        7.94      0.75 o 
   5  -9   1        0.77        0.96      0.42 o 
   6  -9   1        0.10        0.34      0.43 o 
  -5  -8   1        0.84        0.56      0.62 o 
  -4  -8   1        9.69       10.23      1.02 o 
  -3  -8   1       18.50       17.82      0.84 o 
  -2  -8   1        1.57        1.91      0.36 o 
  -1  -8   1       80.10       76.59      2.08 o 
   0  -8   1       41.55       34.63      1.18 o 
   1  -8   1       74.05       74.52      1.99 o 
   2  -8   1        1.66        0.51      0.27 o 
   3  -8   1       31.72       29.59      1.39 o 
   4  -8   1       39.15       40.70      1.68 o 
   5  -8   1       12.85       12.72      0.87 o 
   6  -8   1        4.36        4.31      0.57 o 
  -5  -7   1        0.05       -0.05      0.49 o 
  -4  -7   1       97.22       94.50      3.58 o 
  -3  -7   1        0.57       -0.03      0.28 o 
  -2  -7   1       23.12       24.80      0.69 o 
  -1  -7   1      174.83      169.47      3.91 o 
   0  -7   1      102.80      102.01      2.56 o 
   1  -7   1       63.81       61.66      1.67 o 
   2  -7   1      120.21      125.56      2.98 o 
   3  -7   1       13.06       51.24      5.63 o 
   4  -7   1        7.74        8.25      0.63 o 
   5  -7   1      171.36      165.17      5.23 o 
   6  -7   1       76.54       78.02      2.65 o 
   7  -7   1        4.68        4.68      0.51 o 
  -6  -6   1       41.02       42.01      2.07 o 
  -5  -6   1       22.95       20.84      1.31 o 
  -4  -6   1        1.30        0.60      0.26 o 
  -3  -6   1        5.55        5.68      0.32 o 
  -2  -6   1       29.85       31.42      0.77 o 
  -1  -6   1      131.74      136.64      3.19 o 
   0  -6   1       93.15       87.47      2.14 o 
   1  -6   1      126.81      117.49      2.82 o 
   2  -6   1      486.25      469.36     11.28 o 
   3  -6   1       16.68       22.08      0.71 o 
   4  -6   1       40.05       38.26      1.07 o 
   5  -6   1       62.17       63.68      2.17 o 
   6  -6   1       22.33       23.57      0.99 o 
   7  -6   1        6.93        7.95      0.59 o 
  -7  -5   1        1.51        1.34      0.55 o 
  -6  -5   1       34.26       33.08      2.39 o 
  -5  -5   1        5.88        4.48      0.48 o 
  -4  -5   1      230.03      224.90      4.02 o 
  -3  -5   1       55.38       59.23      1.24 o 
  -2  -5   1      257.53      269.73      4.82 o 
  -1  -5   1      309.86      302.28      6.59 o 
   0  -5   1       14.58       12.60      0.51 o 
   1  -5   1       27.64       30.30      0.72 o 
   2  -5   1       65.92       71.36      1.20 o 
   3  -5   1      219.50      223.99      3.94 o 
   4  -5   1       42.18       40.90      1.01 o 
   5  -5   1      177.57      176.36      3.75 o 
   6  -5   1       16.98       17.81      0.74 o 
   7  -5   1        7.47        7.35      0.47 o 
  -7  -4   1        5.64        7.32      0.86 o 
  -6  -4   1        0.53        0.52      0.31 o 
  -5  -4   1      154.86      151.43      3.57 o 
  -4  -4   1      152.54      163.27      4.40 o 
  -3  -4   1      304.82      333.50      6.93 o 
  -2  -4   1       40.14       42.70      1.11 o 
  -1  -4   1        4.02        3.12      0.21 o 
   0  -4   1     1657.53     1791.26     33.93 o 
   1  -4   1       46.00       47.59      0.73 o 
   2  -4   1        6.86        7.58      0.30 o 
   3  -4   1       73.31       80.37      3.27 o 
   4  -4   1       80.56       75.46      1.68 o 
   5  -4   1      119.23      115.87      2.55 o 
  -7  -3   1        9.88       10.85      0.66 o 
  -6  -3   1        9.94        9.97      0.60 o 
  -5  -3   1       70.01       71.72      1.55 o 
  -4  -3   1       67.05       66.46      1.06 o 
  -3  -3   1      432.92      436.13      5.98 o 
  -2  -3   1        6.48        8.39      0.24 o 
  -1  -3   1     1536.19     1566.52     28.04 o 
   0  -3   1     1961.72     1915.87     23.95 o 
   1  -3   1      474.68      452.04      6.12 o 
   2  -3   1     1057.39     1060.43     18.25 o 
   3  -3   1      207.83      215.53      4.55 o 
  -8  -2   1        1.31        0.82      0.36 o 
  -7  -2   1       15.10       15.37      0.65 o 
  -6  -2   1      208.61      200.56      3.90 o 
  -5  -2   1      112.54      104.31      2.12 o 
  -4  -2   1      119.94      124.02      2.67 o 
  -3  -2   1      243.18      224.60      3.49 o 
  -2  -2   1      259.53      301.91      3.75 o 
  -1  -2   1       67.81       61.24      0.81 o 
   0  -2   1     4173.68     4109.60     77.72 o 
   1  -2   1      431.21      416.95      5.14 o 
   2  -2   1     1435.13     1325.61     42.10 o 
   8  -2   1       28.70       30.25      1.08 o 
  -8  -1   1       49.82       50.24      2.37 o 
  -7  -1   1       10.67       11.09      0.52 o 
  -6  -1   1      128.51      129.70      2.32 o 
  -5  -1   1      115.07      114.55      1.96 o 
  -4  -1   1     1612.92     1612.63     24.48 o 
  -3  -1   1     2234.85     2233.05     33.83 o 
  -2  -1   1     3641.11     3417.54     46.09 o 
  -1  -1   1       83.39       81.99      1.64 o 
   0  -1   1       42.67       34.17      1.22 o 
   1  -1   1     1094.16     1076.48     13.62 o 
   5  -1   1       37.86       37.53      0.83 o 
   6  -1   1        3.54        2.82      0.19 o 
   7  -1   1        1.77        1.71      0.30 o 
   8  -1   1        8.21        8.49      0.61 o 
  -8   0   1       14.85       13.48      0.89 o 
  -7   0   1        1.21        0.54      0.18 o 
  -6   0   1       79.10       72.60      1.34 o 
  -5   0   1       85.31       82.78      1.45 o 
  -4   0   1      494.54      477.49      7.39 o 
  -3   0   1      113.15      114.71      2.11 o 
  -2   0   1     5166.03     5152.71     79.18 o 
  -1   0   1      116.38      100.48      2.19 o 
   0   0   1     1047.49      721.45     44.83 o 
   1   0   1      701.07      708.60     10.11 o 
   2   0   1       70.52       71.65      1.11 o 
   3   0   1      199.61      209.82      4.41 o 
   4   0   1       70.08       68.09      1.53 o 
   5   0   1       67.73       74.38      1.62 o 
   6   0   1       66.21       69.13      2.21 o 
   7   0   1        3.68        3.71      0.42 o 
   8   0   1       22.89       23.87      1.11 o 
  -8   1   1       12.43       10.17      1.23 o 
  -7   1   1        1.43        1.57      0.21 o 
  -6   1   1       15.94       16.44      0.46 o 
  -5   1   1       28.05       26.14      0.55 o 
  -4   1   1      145.91      162.72      2.63 o 
  -3   1   1     3211.48     3286.81     58.50 o 
  -2   1   1      358.14      378.98      6.80 o 
  -1   1   1      181.98      177.74      3.48 o 
   0   1   1     4326.98     4742.08     70.42 o 
   1   1   1      336.52      333.62      6.34 o 
   2   1   1      111.68       87.68      1.60 o 
   3   1   1      672.83      727.13     12.31 o 
   4   1   1       17.12       15.65      0.69 o 
   5   1   1       50.84       54.41      1.94 o 
   6   1   1      258.07      243.04      7.52 o 
   7   1   1       11.97       10.98      0.76 o 
  -8   2   1       27.38       26.63      1.86 o 
  -7   2   1        1.40        2.65      0.74 o 
  -6   2   1        6.24        6.72      1.23 o 
  -5   2   1       38.60       38.04      1.05 o 
  -4   2   1      142.69      155.55      2.90 o 
  -3   2   1      637.13      632.51     11.31 o 
  -2   2   1      943.82      929.62     13.76 o 
  -1   2   1      851.57      840.78     11.32 o 
   0   2   1      588.17      730.42     26.58 o 
   1   2   1      688.21      649.11     13.05 o 
   2   2   1       17.64       18.09      0.46 o 
   3   2   1      230.64      239.43      4.22 o 
   4   2   1      208.12      197.82      3.50 o 
   5   2   1      129.08      124.62      3.92 o 
   6   2   1       34.67       33.28      1.42 o 
   7   2   1       10.32       11.37      0.85 o 
  -8   3   1       32.58       31.16      2.07 o 
  -7   3   1        4.30        4.32      0.83 o 
  -6   3   1       65.59       66.32      1.37 o 
  -5   3   1       29.74       33.34      0.94 o 
  -4   3   1      115.77      118.55      2.26 o 
  -3   3   1      699.82      710.83     16.77 o 
  -2   3   1     1129.41     1107.19     19.51 o 
  -1   3   1      222.57      219.10      3.41 o 
   0   3   1     1866.33     2193.10     43.05 o 
   1   3   1      487.67      511.14      8.82 o 
   2   3   1       33.21       37.64      1.34 o 
   3   3   1       54.94       55.80      1.86 o 
   4   3   1       76.13       81.62      1.77 o 
   5   3   1      107.12      106.15      3.53 o 
   6   3   1        8.37        8.78      0.77 o 
   7   3   1        7.22        8.36      0.81 o 
  -8   4   1       17.81       23.05      1.78 o 
  -7   4   1        0.58        0.60      0.16 o 
  -6   4   1      117.44      117.61      2.50 o 
  -5   4   1      134.32      153.20      2.92 o 
  -4   4   1       32.08       37.54      1.58 o 
  -3   4   1      118.75      130.74      3.41 o 
  -2   4   1      716.96      784.55     11.90 o 
  -1   4   1      238.93      246.36      5.16 o 
   0   4   1      317.62      356.42      7.64 o 
   1   4   1       56.62       51.24      1.39 o 
   2   4   1      146.48      153.81      3.56 o 
   3   4   1       21.25       19.88      0.77 o 
   4   4   1       13.93       13.35      0.89 o 
   6   4   1        1.90        1.37      0.54 o 
  -8   5   1       22.69       25.84      0.93 o 
  -7   5   1        1.96        1.84      0.33 o 
  -6   5   1        6.11        5.47      0.44 o 
  -5   5   1       30.73       37.76      0.94 o 
  -4   5   1      166.40      168.62      4.09 o 
  -3   5   1       36.86       42.11      1.25 o 
  -2   5   1      507.74      537.78      9.64 o 
  -1   5   1       69.84       67.39      1.20 o 
   0   5   1      184.28      192.66      4.19 o 
   1   5   1      125.37      121.50      2.93 o 
   3   5   1       46.68       43.49      1.33 o 
   4   5   1        1.07        1.41      0.49 o 
   5   5   1       35.25       35.19      1.70 o 
   6   5   1       24.70       27.54      1.54 o 
  -7   6   1        5.89        5.61      0.51 o 
  -6   6   1       55.01       51.60      1.57 o 
  -5   6   1      103.43      117.81      2.91 o 
  -4   6   1       34.93       32.96      1.12 o 
  -3   6   1       17.34       19.46      0.86 o 
  -2   6   1       16.44       13.82      0.50 o 
  -1   6   1       46.78       49.02      0.96 o 
   0   6   1       92.08      107.17      2.54 o 
   1   6   1      115.67      111.27      2.78 o 
   2   6   1        1.45        0.89      0.32 o 
   3   6   1      149.57      141.52      3.47 o 
   4   6   1       16.01       15.15      1.13 o 
   5   6   1       15.03       14.02      1.18 o 
  -7   7   1        2.74        2.83      0.47 o 
  -6   7   1        9.21        9.83      0.67 o 
  -4   7   1      209.45      203.37      4.85 o 
  -3   7   1        8.75        8.80      0.63 o 
  -2   7   1      138.86      121.35      2.43 o 
  -1   7   1       14.75       13.94      0.52 o 
   1   7   1       49.92       47.26      1.20 o 
   2   7   1        3.13        4.04      0.40 o 
   3   7   1       18.07       15.24      0.84 o 
   4   7   1        1.94        2.04      0.74 o 
  -6   8   1        7.99        8.36      0.66 o 
  -5   8   1        6.66        8.05      0.83 o 
  -4   8   1        1.73        1.43      0.38 o 
  -3   8   1       91.33       83.11      2.29 o 
  -2   8   1       60.01       52.69      1.25 o 
  -1   8   1        6.88        5.92      0.54 o 
   0   8   1       78.23       79.36      3.00 o 
   1   8   1       36.01       37.19      1.07 o 
   2   8   1        2.38        3.29      0.41 o 
   3   8   1        0.84        1.17      0.47 o 
  -5   9   1        3.71        3.86      0.77 o 
  -4   9   1       27.97       25.27      1.64 o 
  -3   9   1       57.98       52.97      2.52 o 
  -2   9   1       20.80       17.53      1.35 o 
  -1   9   1        3.57        4.17      0.52 o 
   0   9   1       37.06       34.13      1.32 o 
   1   9   1        5.59        4.45      0.57 o 
   2   9   1        5.16        4.85      0.83 o 
  -3  10   1        2.78        3.33      0.84 o 
  -2  10   1        4.54        4.20      0.87 o 
  -1  10   1        7.97       11.09      1.20 o 
   0  10   1        0.61        0.59      0.68 o 
  -1 -11   2        4.67        4.41      0.93 o 
   0 -11   2       11.26       11.04      1.08 o 
   1 -11   2        1.16        1.75      0.65 o 
   2 -11   2       43.13       46.28      2.11 o 
   3 -11   2       11.55        9.12      0.97 o 
  -3 -10   2       10.72       10.56      1.13 o 
  -2 -10   2        0.61        0.45      0.37 o 
  -1 -10   2       18.61       21.48      0.99 o 
   0 -10   2       37.07       39.12      1.37 o 
   1 -10   2        2.06        2.37      0.62 o 
   2 -10   2       20.25       19.45      1.25 o 
   3 -10   2        6.37        6.43      0.75 o 
   4 -10   2       15.72       15.78      1.11 o 
   5 -10   2        5.33        6.68      0.75 o 
  -4  -9   2       37.73       43.26      2.22 o 
  -3  -9   2       10.03       10.01      0.68 o 
  -2  -9   2       19.06       19.09      0.88 o 
  -1  -9   2        1.51        1.14      0.39 o 
   0  -9   2      201.22      196.18      4.64 o 
   1  -9   2       22.90       22.94      0.93 o 
   2  -9   2       13.31       13.17      0.92 o 
   4  -9   2       42.60       41.92      1.77 o 
   5  -9   2        9.91       12.13      0.91 o 
   6  -9   2       17.98       18.19      1.09 o 
  -5  -8   2        4.28        4.22      0.80 o 
  -4  -8   2        6.85        6.35      0.84 o 
  -3  -8   2       78.49       75.18      2.06 o 
  -2  -8   2        0.16        0.21      0.27 o 
  -1  -8   2       12.33        9.35      0.76 o 
   0  -8   2      126.15      132.37      3.21 o 
   1  -8   2       16.04       15.66      1.97 o 
   2  -8   2        7.33        6.74      1.09 o 
   3  -8   2      104.84      100.96      3.46 o 
   4  -8   2       46.41       46.76      1.84 o 
   5  -8   2       40.28       40.91      1.66 o 
   6  -8   2       21.55       22.63      1.16 o 
  -6  -7   2        1.23        2.46      0.68 o 
  -5  -7   2        7.08        6.75      0.84 o 
  -4  -7   2       84.66       82.92      3.25 o 
  -3  -7   2        6.26        6.44      0.95 o 
  -2  -7   2       24.57       24.55      0.92 o 
  -1  -7   2      145.15      147.95      2.76 o 
   0  -7   2       20.32       17.18      0.71 o 
   1  -7   2       23.51       23.60      0.83 o 
   2  -7   2        4.18        3.50      0.26 o 
   3  -7   2       10.33       11.11      0.38 o 
   4  -7   2       51.34       52.68      1.92 o 
   5  -7   2      163.67      162.34      5.04 o 
   6  -7   2       44.32       43.59      1.66 o 
   7  -7   2       10.61       11.03      0.75 o 
  -6  -6   2        9.86       10.18      0.95 o 
  -5  -6   2       21.41       20.50      1.29 o 
  -4  -6   2       18.62       20.72      0.61 o 
  -3  -6   2       88.43       88.84      1.73 o 
  -2  -6   2       33.59       35.45      1.13 o 
  -1  -6   2      126.74      121.65      2.28 o 
   0  -6   2       74.40       63.51      1.62 o 
   1  -6   2        5.67        5.53      0.25 o 
   2  -6   2      814.00      809.32     13.79 o 
   3  -6   2       47.27       48.44      1.47 o 
   4  -6   2      105.10      100.64      2.32 o 
   5  -6   2       24.13       23.99      1.03 o 
   6  -6   2       53.49       58.03      1.97 o 
   7  -6   2       32.89       36.42      1.34 o 
  -7  -5   2       16.87       17.93      1.24 o 
  -6  -5   2      109.61      109.50      7.44 o 
  -5  -5   2       37.13       35.67      1.12 o 
  -4  -5   2       51.36       53.27      1.10 o 
  -3  -5   2      360.42      347.12      6.11 o 
  -2  -5   2      316.72      366.88      8.00 o 
  -1  -5   2      289.54      291.29      6.39 o 
   0  -5   2      240.21      290.35      5.03 o 
   1  -5   2      208.97      221.03      3.40 o 
   2  -5   2      485.79      517.18      8.84 o 
   3  -5   2       58.16       63.28      1.41 o 
   4  -5   2       27.83       23.54      0.67 o 
   5  -5   2       94.94       88.41      1.99 o 
   6  -5   2       31.73       32.63      1.17 o 
   7  -5   2        8.15        8.28      0.48 o 
  -7  -4   2        4.95        5.43      0.52 o 
  -6  -4   2        0.24        0.21      0.25 o 
  -5  -4   2        9.09       10.08      0.53 o 
  -4  -4   2       98.34       92.84      1.63 o 
  -3  -4   2       54.77       52.10      0.85 o 
  -2  -4   2      167.33      234.13      3.95 o 
  -1  -4   2     1027.61     1023.01     16.90 o 
   0  -4   2      529.20      533.10      7.97 o 
   1  -4   2      393.09      397.07      6.53 o 
   2  -4   2      497.35      469.37      8.16 o 
   3  -4   2       77.05       94.58      4.48 o 
   4  -4   2        4.14        3.20      0.18 o 
   5  -4   2      126.72      125.78      3.95 o 
  -8  -3   2       34.00       38.17      1.75 o 
  -7  -3   2        2.55        2.12      0.45 o 
  -6  -3   2      155.89      156.71      3.08 o 
  -5  -3   2       71.75       64.27      1.44 o 
  -4  -3   2       15.98       14.94      0.35 o 
  -3  -3   2      283.63      303.15      4.21 o 
  -2  -3   2      153.76      150.76      2.84 o 
  -1  -3   2     1335.04     1346.07     20.25 o 
   0  -3   2      470.27      462.58      6.20 o 
   1  -3   2      515.58      525.16      8.90 o 
   2  -3   2       65.07       58.32      1.09 o 
   3  -3   2      536.74      560.89     11.66 o 
   4  -3   2      135.97      137.36      4.37 o 
  -8  -2   2       28.59       28.89      1.15 o 
  -7  -2   2        7.82        7.89      0.57 o 
  -6  -2   2      199.54      187.63      3.12 o 
  -5  -2   2        1.50        1.60      0.39 o 
  -4  -2   2      413.52      420.95      7.67 o 
  -3  -2   2      242.52      220.82      7.98 o 
  -2  -2   2      338.87      356.39      5.04 o 
  -1  -2   2      712.42      688.81     10.51 o 
   0  -2   2       91.60       84.15      1.39 o 
   1  -2   2     1931.36     1992.28     30.01 o 
   2  -2   2      182.09      169.53      2.58 o 
   3  -2   2       40.44       42.84      3.18 o 
   4  -2   2      119.38      111.05      2.74 o 
   5  -2   2       83.75       85.41      1.93 o 
   6  -2   2       14.54       15.09      0.44 o 
   7  -2   2        1.95        2.21      0.30 o 
   8  -2   2       11.74       16.46      0.78 o 
  -8  -1   2       96.57       85.23      2.36 o 
  -7  -1   2        3.39        2.62      0.36 o 
  -6  -1   2      173.09      165.92      3.85 o 
  -5  -1   2       21.77       20.65      0.62 o 
  -4  -1   2      430.86      447.83      8.02 o 
  -3  -1   2     2979.97     2934.08     83.49 o 
  -2  -1   2      362.03      370.92      9.45 o 
  -1  -1   2      115.48       97.02      1.51 o 
   0  -1   2     3306.76     3301.84     49.11 o 
   1  -1   2      952.49      927.89     13.94 o 
   2  -1   2      756.87      753.77     12.97 o 
   3  -1   2      108.37       95.52      2.04 o 
   4  -1   2       33.18       31.02      0.74 o 
   5  -1   2      220.50      218.00      4.54 o 
   6  -1   2       48.84       46.45      1.57 o 
   7  -1   2        3.42        3.86      0.41 o 
   8  -1   2       66.60       71.17      2.45 o 
  -8   0   2       22.26       20.92      0.84 o 
  -7   0   2        6.68        5.61      0.36 o 
  -6   0   2      562.30      561.92     10.14 o 
  -5   0   2       10.68       10.70      0.38 o 
  -4   0   2      777.38      814.54     14.41 o 
  -3   0   2     2560.48     2605.16     45.64 o 
  -2   0   2      549.51      558.31     15.55 o 
  -1   0   2      132.81      140.57      2.18 o 
   0   0   2      860.02      844.71     12.51 o 
   1   0   2      648.06      648.65      9.77 o 
   2   0   2      337.40      341.70      5.93 o 
   3   0   2      141.64      132.58      2.37 o 
   4   0   2       32.96       32.59      0.83 o 
   5   0   2       36.50       42.00      1.05 o 
   6   0   2        2.83        2.47      0.39 o 
   7   0   2        0.62        1.08      0.38 o 
  -8   1   2        0.99        0.32      0.24 o 
  -7   1   2       18.91       14.05      0.46 o 
  -6   1   2        3.40        2.87      0.28 o 
  -5   1   2      106.11       99.81      2.07 o 
  -4   1   2      179.14      167.55      3.12 o 
  -3   1   2      238.84      230.62      4.20 o 
  -2   1   2      713.60      727.36     12.54 o 
  -1   1   2      588.54      573.39      8.59 o 
   0   1   2     2010.17     1946.02     29.12 o 
   1   1   2      881.60      876.09     15.01 o 
   2   1   2       57.09       55.47      1.08 o 
   3   1   2       45.87       46.96      1.59 o 
   4   1   2      157.81      155.34      2.77 o 
   5   1   2      129.79      153.30      4.63 o 
   6   1   2       15.20       15.50      0.89 o 
   7   1   2        5.59        6.78      0.64 o 
  -8   2   2       36.20       30.44      2.01 o 
  -7   2   2        4.67        3.68      0.23 o 
  -6   2   2       30.40       28.31      1.14 o 
  -5   2   2       16.36       15.73      0.47 o 
  -4   2   2      108.11      108.13      2.09 o 
  -3   2   2       14.46       15.82      0.50 o 
  -2   2   2      356.53      374.09      5.13 o 
  -1   2   2      114.69      123.42      2.17 o 
   0   2   2      902.03     1016.73     15.25 o 
   1   2   2       92.02       97.35      1.80 o 
   2   2   2      119.14      123.09      3.30 o 
   3   2   2      567.04      569.01     12.20 o 
   4   2   2       60.30       61.16      1.68 o 
   6   2   2       73.81       73.18      2.61 o 
   7   2   2        5.26        5.71      0.65 o 
  -8   3   2       25.76       27.45      1.40 o 
  -7   3   2        2.61        3.75      0.28 o 
  -6   3   2       65.37       65.58      1.40 o 
  -5   3   2       76.58       78.23      1.62 o 
  -4   3   2      457.43      460.92      8.35 o 
  -3   3   2       53.54       50.85      0.91 o 
  -2   3   2       90.57       88.69      1.57 o 
  -1   3   2      203.77      201.92      4.48 o 
   0   3   2       71.65       80.75      1.96 o 
   1   3   2      323.90      330.63      7.19 o 
   2   3   2       72.42       71.47      1.55 o 
   3   3   2       42.64       44.67      2.00 o 
   4   3   2       25.10       25.82      1.25 o 
   5   3   2      128.48      124.68      4.11 o 
   6   3   2        9.44       10.32      0.86 o 
  -8   4   2       52.39       53.76      1.60 o 
  -7   4   2        5.13        5.10      0.42 o 
  -6   4   2       75.26       71.52      1.54 o 
  -5   4   2       44.30       46.18      1.71 o 
  -4   4   2       36.92       36.83      1.15 o 
  -3   4   2      403.11      407.11      8.90 o 
  -2   4   2       37.50       36.70      0.74 o 
  -1   4   2       88.74       88.91      2.17 o 
   0   4   2       99.86       98.81      2.37 o 
   1   4   2       99.73       99.35      2.42 o 
   2   4   2       80.06       88.26      2.35 o 
   3   4   2      180.07      177.55      4.09 o 
   4   4   2        8.70        7.47      0.72 o 
   5   4   2       33.52       34.02      1.61 o 
   6   4   2       12.41       12.70      1.02 o 
  -8   5   2       49.32       57.43      1.73 o 
  -7   5   2        5.10        6.33      0.50 o 
  -6   5   2       78.44       77.34      2.14 o 
  -5   5   2       12.23       37.78      3.48 o 
  -4   5   2       73.29       71.18      1.63 o 
  -3   5   2      124.16      125.19      2.95 o 
  -2   5   2       39.89       43.01      0.85 o 
  -1   5   2       22.53       20.33      0.75 o 
   0   5   2       89.21       92.12      2.25 o 
   1   5   2       39.61       39.47      1.23 o 
   2   5   2       26.11       23.57      0.91 o 
   3   5   2       18.99       17.44      1.10 o 
   4   5   2       40.66       38.98      1.79 o 
   5   5   2       81.01       74.86      3.02 o 
  -7   6   2       13.10       13.23      0.76 o 
  -6   6   2       11.46       12.29      0.71 o 
  -5   6   2       48.37       47.13      1.52 o 
  -4   6   2       10.74        9.23      0.61 o 
  -3   6   2       18.07       15.26      0.55 o 
  -2   6   2        6.18        6.93      0.31 o 
  -1   6   2       14.38       14.17      0.68 o 
   0   6   2      151.95      153.06      3.63 o 
   1   6   2       26.93       26.04      1.00 o 
   2   6   2       25.01       28.95      1.59 o 
   3   6   2        7.39        7.60      0.81 o 
   4   6   2       68.45       64.98      2.73 o 
   5   6   2        0.01       -0.43      0.56 o 
  -7   7   2        1.99        2.18      0.61 o 
  -6   7   2       22.68       22.08      1.01 o 
  -5   7   2       36.01       37.43      1.31 o 
  -4   7   2       22.77       24.06      1.00 o 
  -3   7   2       76.39       69.71      1.98 o 
  -2   7   2       82.60       78.01      1.88 o 
  -1   7   2        2.15        2.74      0.27 o 
   0   7   2       60.15       76.02      1.98 o 
   1   7   2       76.30       75.83      2.13 o 
   2   7   2        9.14        8.74      0.66 o 
   3   7   2        9.49        7.56      0.89 o 
   4   7   2        7.02        6.67      0.92 o 
  -6   8   2       11.31       10.34      1.10 o 
  -5   8   2       14.72       17.48      0.92 o 
  -4   8   2       63.04       57.41      1.90 o 
  -3   8   2       24.16       26.84      1.71 o 
  -2   8   2       16.52       18.26      0.83 o 
  -1   8   2        7.37        9.26      0.51 o 
   1   8   2        0.45        0.31      0.31 o 
   2   8   2        0.08        2.19      0.48 o 
   3   8   2        2.98        3.23      0.53 o 
  -4   9   2       22.57       20.71      1.51 o 
  -3   9   2       20.13       21.04      1.56 o 
  -2   9   2        7.93        8.16      1.05 o 
  -1   9   2        2.53        2.11      0.80 o 
   0   9   2       10.25       12.26      0.82 o 
   1   9   2        6.19        8.23      0.59 o 
  -2 -11   3        1.63        2.41      0.51 o 
  -1 -11   3       13.26       13.56      0.85 o 
   0 -11   3       19.22       22.40      1.40 o 
   1 -11   3       12.23       11.54      1.05 o 
   2 -11   3        1.31        0.04      0.54 o 
   3 -11   3        4.99        5.42      0.78 o 
   4 -11   3        2.06        2.38      0.63 o 
  -3 -10   3       36.74       31.83      1.90 o 
  -2 -10   3        3.60        3.48      0.51 o 
  -1 -10   3       10.99       10.98      0.81 o 
   0 -10   3       83.02       83.13      2.32 o 
   1 -10   3       11.02       12.65      1.04 o 
   2 -10   3        5.81        6.52      0.76 o 
   3 -10   3        1.20        1.80      0.53 o 
   4 -10   3        4.82        4.41      0.68 o 
   5 -10   3       44.38       49.14      2.07 o 
  -5  -9   3        0.84        0.84      0.64 o 
  -4  -9   3        0.17        0.24      0.52 o 
  -3  -9   3       28.70       25.13      1.04 o 
  -2  -9   3       13.17       13.21      0.76 o 
  -1  -9   3       78.04       73.41      2.05 o 
   0  -9   3       46.39       40.99      1.35 o 
   2  -9   3       88.70       82.40      2.95 o 
   3  -9   3       28.59       27.63      1.42 o 
   4  -9   3       21.96       23.12      1.23 o 
   5  -9   3       20.27       19.18      1.15 o 
   6  -9   3       17.45       16.87      1.06 o 
  -5  -8   3        6.19        6.15      0.87 o 
  -4  -8   3       36.22       35.61      1.87 o 
  -3  -8   3       37.24       37.44      1.25 o 
  -2  -8   3       38.52       39.01      1.27 o 
  -1  -8   3       31.53       31.83      1.07 o 
   0  -8   3      159.05      158.79      3.75 o 
   1  -8   3      101.47      102.33      2.51 o 
   2  -8   3      203.67      210.93      4.84 o 
   3  -8   3      162.63      155.42      5.16 o 
   4  -8   3       43.08       45.90      1.85 o 
   5  -8   3        7.69        9.45      0.81 o 
   6  -8   3       54.50       54.96      2.09 o 
  -6  -7   3        9.65        9.43      0.98 o 
  -5  -7   3       10.28        8.60      0.87 o 
  -4  -7   3       11.25       15.76      1.24 o 
  -3  -7   3       14.88       14.63      1.05 o 
  -2  -7   3       10.50        8.75      0.52 o 
  -1  -7   3      304.79      293.39      7.20 o 
   0  -7   3      123.29      120.20      3.17 o 
   1  -7   3       13.59       14.59      0.44 o 
   2  -7   3        9.48        7.65      0.37 o 
   3  -7   3       14.62       20.83      0.60 o 
   4  -7   3      122.13      124.99      3.98 o 
   5  -7   3       56.26       58.54      2.07 o 
   6  -7   3       30.34       31.27      1.31 o 
   7  -7   3       11.10       11.47      0.77 o 
  -7  -6   3       12.39       14.08      1.16 o 
  -6  -6   3       10.65       10.04      0.95 o 
  -5  -6   3       20.80       19.88      1.22 o 
  -4  -6   3      214.58      208.73      4.74 o 
  -3  -6   3       16.68       15.60      1.01 o 
  -2  -6   3       34.40       39.00      1.15 o 
  -1  -6   3       94.65       98.09      2.66 o 
   0  -6   3       47.75       39.54      1.14 o 
   1  -6   3       46.41       47.46      0.88 o 
   2  -6   3       57.19       66.55      1.35 o 
   3  -6   3        7.78       19.77      0.63 o 
   4  -6   3       13.44       12.81      0.51 o 
   5  -6   3       53.33       52.85      1.87 o 
   6  -6   3        4.52        4.46      0.44 o 
   7  -6   3       16.87       18.59      0.85 o 
  -7  -5   3        0.62       -0.07      0.47 o 
  -6  -5   3       57.67       54.95      1.95 o 
  -5  -5   3       24.30       22.59      1.24 o 
  -4  -5   3        0.69        1.01      0.19 o 
  -3  -5   3      301.30      308.57      5.54 o 
  -2  -5   3       12.02       11.11      0.41 o 
  -1  -5   3       20.07       17.75      0.64 o 
   0  -5   3       27.91       34.25      0.88 o 
   1  -5   3      327.09      325.55      5.70 o 
   2  -5   3      140.82      161.71      2.90 o 
   3  -5   3      243.76      241.11      4.22 o 
   4  -5   3       53.31       52.95      1.27 o 
   5  -5   3       24.49       23.12      0.66 o 
   6  -5   3        9.54       10.56      0.57 o 
   7  -5   3        0.54        0.67      0.26 o 
  -8  -4   3       13.47       17.03      1.59 o 
  -7  -4   3        3.13        3.88      0.84 o 
  -6  -4   3      230.77      227.65      5.72 o 
  -5  -4   3      108.04      107.33      1.85 o 
  -4  -4   3       26.97       25.53      0.74 o 
  -3  -4   3       27.12       29.12      0.74 o 
  -2  -4   3      480.48      523.21      9.49 o 
  -1  -4   3      523.56      523.01      7.98 o 
   0  -4   3      561.50      590.67      8.83 o 
   1  -4   3      190.66      181.76      3.24 o 
   2  -4   3      103.73      109.48      2.00 o 
   3  -4   3      341.03      345.36     10.53 o 
   4  -4   3       44.51       46.21      1.09 o 
   5  -4   3      168.59      166.15      3.50 o 
   6  -4   3       18.41       18.54      0.75 o 
   7  -4   3        3.54        2.86      0.33 o 
  -8  -3   3       11.77       11.88      0.76 o 
  -7  -3   3        2.97        3.55      0.45 o 
  -6  -3   3        3.18        2.61      0.46 o 
  -5  -3   3      105.78       96.85      4.93 o 
  -4  -3   3      218.97      214.56      3.40 o 
  -3  -3   3      184.58      177.69      2.84 o 
  -2  -3   3      450.97      518.08      7.99 o 
  -1  -3   3     1722.56     1718.24     35.29 o 
   0  -3   3       80.63       80.15      1.31 o 
   1  -3   3      483.66      448.63      7.79 o 
   2  -3   3      262.09      250.40      4.28 o 
   3  -3   3     1168.89     1138.82     23.55 o 
   4  -3   3       69.72       70.36      1.58 o 
   5  -3   3      423.11      407.69      8.42 o 
   6  -3   3       80.54       79.48      2.49 o 
   7  -3   3       29.30       30.16      1.12 o 
  -8  -2   3      109.80      109.70      2.98 o 
  -7  -2   3        8.30        8.26      0.57 o 
  -6  -2   3       84.14       89.90      2.57 o 
  -5  -2   3       29.52       28.65      0.77 o 
  -4  -2   3       41.88       43.93      0.93 o 
  -3  -2   3      120.09      124.26      2.53 o 
  -2  -2   3      454.11      507.37      6.82 o 
  -1  -2   3     2138.14     2117.80     50.07 o 
   0  -2   3     1474.12     1486.26     21.99 o 
   1  -2   3      506.84      487.80      8.41 o 
   2  -2   3        1.01        1.33      0.11 o 
   3  -2   3      174.08      160.67      2.81 o 
   4  -2   3       70.52       70.99      1.56 o 
   5  -2   3       48.98       48.05      1.65 o 
   6  -2   3       56.87       56.53      1.90 o 
   7  -2   3       10.91       11.96      0.69 o 
  -8  -1   3       33.84       28.80      1.80 o 
  -7  -1   3       16.59       12.70      0.66 o 
  -6  -1   3       27.30       26.38      0.74 o 
  -5  -1   3       28.92       26.96      0.71 o 
  -4  -1   3       56.78       57.20      1.23 o 
  -3  -1   3      127.44      120.85      2.76 o 
  -2  -1   3      230.76      238.70      3.28 o 
  -1  -1   3     1464.53     1441.30     27.24 o 
   0  -1   3      664.81      636.97      9.56 o 
   1  -1   3      271.16      280.34      4.85 o 
   2  -1   3      472.49      455.86      7.91 o 
   3  -1   3      152.31      145.10      2.53 o 
   4  -1   3       72.93       77.55      1.75 o 
   5  -1   3       56.97       57.60      1.39 o 
   6  -1   3        3.52        3.67      0.44 o 
   7  -1   3        4.79        5.30      0.53 o 
  -8   0   3        9.78        7.26      0.53 o 
  -7   0   3        2.08        1.12      0.29 o 
  -6   0   3      217.23      222.95      7.30 o 
  -5   0   3       36.00       33.41      0.81 o 
  -4   0   3       42.10       40.08      1.12 o 
  -3   0   3     1165.13     1188.75     23.74 o 
  -2   0   3       41.56       38.82      0.78 o 
  -1   0   3      194.15      197.68      3.05 o 
   0   0   3        9.46       10.90      0.27 o 
   1   0   3      145.88      142.08      2.54 o 
   2   0   3      425.35      435.90      7.56 o 
   3   0   3      304.45      331.53      5.73 o 
   4   0   3       16.20       17.49      0.46 o 
   5   0   3      178.44      176.27      5.50 o 
   6   0   3       81.08       77.81      2.69 o 
   7   0   3       11.32       10.71      0.81 o 
  -8   1   3        1.51        1.40      0.30 o 
  -7   1   3       17.23       14.46      0.51 o 
  -6   1   3       60.79       64.47      1.39 o 
  -5   1   3       38.08       35.78      0.85 o 
  -4   1   3       26.28       30.25      0.83 o 
  -3   1   3      106.57      107.72      2.04 o 
  -2   1   3      249.76      252.25      4.91 o 
  -1   1   3      192.69      186.50      4.43 o 
   0   1   3     3240.74     3371.45     58.56 o 
   1   1   3       80.08       77.57      1.49 o 
   2   1   3      488.82      496.11      8.52 o 
   3   1   3       12.35       12.31      0.51 o 
   4   1   3       99.35       94.63      1.78 o 
   5   1   3      136.12      136.87      4.32 o 
   6   1   3       13.11       14.03      0.92 o 
   7   1   3        7.36        5.48      0.68 o 
  -8   2   3       19.91       21.43      0.85 o 
  -7   2   3        2.88        2.46      0.33 o 
  -6   2   3       11.85       12.45      0.92 o 
  -5   2   3       12.35       11.15      0.57 o 
  -4   2   3      115.29      104.38      2.60 o 
  -3   2   3        5.16        5.21      0.41 o 
  -2   2   3      527.47      502.08      7.66 o 
  -1   2   3      135.86      148.29      3.14 o 
   1   2   3      612.69      638.52     11.21 o 
   2   2   3      330.52      339.28      6.79 o 
   3   2   3       38.06       37.66      1.71 o 
   4   2   3       70.56       69.52      2.48 o 
   6   2   3        3.90        4.56      0.65 o 
  -8   3   3        3.72        3.62      0.40 o 
  -7   3   3        4.16        3.59      0.41 o 
  -6   3   3      260.23      256.72      4.15 o 
  -5   3   3      182.01      182.74      3.04 o 
  -4   3   3        9.03        8.31      0.54 o 
  -3   3   3      211.14      208.33      5.27 o 
  -2   3   3      432.70      460.46      7.15 o 
  -1   3   3      143.74      150.66      3.46 o 
   0   3   3       17.80       19.51      1.32 o 
   1   3   3       34.26       35.17      1.07 o 
   2   3   3       61.99       62.43      1.70 o 
   3   3   3       43.73       39.25      1.19 o 
   4   3   3       16.63       17.15      1.07 o 
   6   3   3        1.08        0.81      0.53 o 
  -8   4   3       14.63       13.88      0.75 o 
  -7   4   3        2.18        2.10      0.37 o 
  -6   4   3       20.52       20.60      0.88 o 
  -5   4   3      207.00      217.72      5.14 o 
  -4   4   3       28.66       27.53      0.62 o 
  -3   4   3        9.88        8.81      0.34 o 
  -2   4   3       47.55       51.40      1.16 o 
  -1   4   3       55.33       55.47      1.50 o 
   0   4   3       50.68       49.02      1.42 o 
   1   4   3       63.25       63.21      2.31 o 
   2   4   3      119.30      118.53      2.99 o 
   3   4   3       27.90       24.59      0.95 o 
   4   4   3       48.32       45.40      1.99 o 
   5   4   3       10.37       12.35      1.01 o 
  -7   5   3        2.46        2.68      0.43 o 
  -6   5   3       76.06       72.25      2.09 o 
  -5   5   3       96.36      106.01      2.74 o 
  -4   5   3       27.58       26.09      0.99 o 
  -3   5   3       67.44       66.64      1.15 o 
  -2   5   3       16.62       16.84      0.58 o 
  -1   5   3       94.62       96.27      2.45 o 
   0   5   3       93.79       95.42      2.39 o 
   1   5   3        7.46        7.00      0.56 o 
   2   5   3      114.93      109.56      2.83 o 
   3   5   3      221.76      213.90      6.86 o 
   4   5   3       11.80        9.88      0.94 o 
   5   5   3       11.61       11.24      1.07 o 
  -7   6   3       17.84       18.92      0.95 o 
  -6   6   3        4.23        4.34      0.80 o 
  -5   6   3       11.44       12.17      0.74 o 
  -4   6   3        0.69        0.90      0.34 o 
  -3   6   3       15.80       15.07      0.49 o 
  -2   6   3        9.95       10.70      0.65 o 
  -1   6   3       16.09       16.73      0.89 o 
   0   6   3      124.06      129.56      3.14 o 
   1   6   3       88.61       88.05      2.40 o 
   2   6   3        0.34        1.13      0.40 o 
   3   6   3       32.85       31.59      1.66 o 
   4   6   3       11.02        9.02      0.99 o 
  -6   7   3        0.54        0.36      0.38 o 
  -5   7   3        9.82       10.40      0.71 o 
  -4   7   3        5.66        5.56      0.54 o 
  -3   7   3       40.03       41.33      1.76 o 
  -2   7   3       75.32       71.11      1.39 o 
  -1   7   3       12.25       11.38      0.57 o 
   0   7   3        7.06        6.19      0.57 o 
   1   7   3       32.88       29.78      1.19 o 
   3   7   3        3.01        2.19      0.71 o 
  -5   8   3       22.35       23.39      2.65 o 
  -4   8   3        5.45        6.08      0.59 o 
  -3   8   3       31.73       28.94      1.17 o 
  -2   8   3       10.78       11.21      1.15 o 
  -1   8   3       13.26       12.23      0.63 o 
   0   8   3        0.75        1.53      0.35 o 
   1   8   3        3.60        3.71      0.56 o 
   2   8   3        8.36        8.64      0.98 o 
  -3   9   3        1.50        1.32      0.67 o 
  -2   9   3        7.51       11.08      1.21 o 
  -1   9   3        5.67        5.99      1.05 o 
   0   9   3        4.93        4.32      0.48 o 
   0 -12   4        3.58        3.75      0.76 o 
   1 -12   4        5.01        6.03      0.86 o 
  -2 -11   4        8.74        9.41      1.20 o 
  -1 -11   4       54.05       57.78      1.85 o 
   0 -11   4       13.15       18.10      1.29 o 
   1 -11   4       27.30       28.73      1.57 o 
   2 -11   4        5.76        6.54      0.82 o 
   3 -11   4        4.56        5.38      0.74 o 
   4 -11   4       37.90       37.93      1.85 o 
  -4 -10   4       14.77       17.75      1.44 o 
  -3 -10   4        1.31        1.67      0.46 o 
  -2 -10   4       54.43       56.11      1.75 o 
  -1 -10   4        8.40        9.07      0.66 o 
   0 -10   4       14.13       12.73      1.42 o 
   1 -10   4       30.21       30.99      1.55 o 
   2 -10   4       50.31       47.33      2.04 o 
   3 -10   4        2.28        1.99      0.56 o 
   4 -10   4       17.30       19.16      1.18 o 
   5 -10   4       13.66       17.54      1.14 o 
  -5  -9   4        2.69        3.58      0.78 o 
  -3  -9   4       92.92       87.86      2.41 o 
  -2  -9   4       30.29       33.41      1.20 o 
  -1  -9   4       34.26       35.42      2.26 o 
   0  -9   4       77.55       77.65      2.13 o 
   1  -9   4       36.84       56.83      2.23 o 
   2  -9   4       22.69       25.99      1.33 o 
   3  -9   4       29.96       31.79      1.47 o 
   4  -9   4       47.25       42.26      1.82 o 
   5  -9   4      118.97      117.82      3.96 o 
   6  -9   4        0.33        0.24      0.46 o 
  -6  -8   4        0.75        0.46      0.57 o 
  -5  -8   4        2.46        1.60      0.63 o 
  -3  -8   4       31.44       28.53      1.23 o 
  -2  -8   4      138.76      138.23      4.83 o 
  -1  -8   4      174.70      167.73      3.91 o 
   0  -8   4      218.46      205.33      6.66 o 
   1  -8   4      122.81      142.65      8.74 o 
   2  -8   4      203.31      190.85      5.10 o 
   3  -8   4       91.16       85.81      3.03 o 
   4  -8   4      176.57      166.22      5.34 o 
   5  -8   4       11.93       12.63      0.89 o 
   6  -8   4       20.37       19.60      1.10 o 
  -6  -7   4        6.89        6.92      0.86 o 
  -5  -7   4       19.78       18.76      1.30 o 
  -4  -7   4       32.61       35.45      1.97 o 
  -3  -7   4        0.33        0.23      0.26 o 
  -2  -7   4       27.58       28.28      0.98 o 
  -1  -7   4      112.96      105.76      2.61 o 
   0  -7   4       67.44       63.22      1.68 o 
   1  -7   4       69.59       65.74      2.03 o 
   2  -7   4       71.31       77.24      1.54 o 
   3  -7   4      177.65      170.72      3.82 o 
   4  -7   4       75.88       77.35      2.63 o 
   5  -7   4       44.20       44.12      1.71 o 
   6  -7   4       50.27       48.93      1.85 o 
  -7  -6   4        1.22        0.60      0.38 o 
  -6  -6   4       99.18       98.89      2.65 o 
  -5  -6   4       50.42       48.88      1.51 o 
  -4  -6   4      124.91      124.79      3.72 o 
  -3  -6   4        9.14        8.37      0.39 o 
  -2  -6   4        2.96        3.12      0.22 o 
  -1  -6   4      318.33      321.35      7.00 o 
   0  -6   4      143.17      145.26      2.69 o 
   1  -6   4       95.60       98.42      1.92 o 
   2  -6   4      107.37      113.24      2.13 o 
   3  -6   4       78.39       93.28      1.76 o 
   4  -6   4       30.97       29.66      1.10 o 
   5  -6   4      105.14      101.91      3.31 o 
   6  -6   4        1.33        1.41      0.37 o 
   7  -6   4        8.72        8.40      0.62 o 
  -7  -5   4        7.28        6.89      0.60 o 
  -6  -5   4        2.72        2.41      0.43 o 
  -5  -5   4      187.78      183.58      4.40 o 
  -4  -5   4      173.87      175.05      4.15 o 
  -3  -5   4      126.50      134.12      2.58 o 
  -2  -5   4      267.55      282.22      5.05 o 
  -1  -5   4      146.84      140.38      2.64 o 
   0  -5   4      130.44      127.79      2.38 o 
   1  -5   4       19.02       21.16      0.56 o 
   2  -5   4      196.77      203.69      3.62 o 
   3  -5   4       24.23       28.98      0.65 o 
   4  -5   4       20.56       19.75      1.24 o 
   5  -5   4        9.77        7.90      0.57 o 
   6  -5   4        2.49        2.75      0.37 o 
   7  -5   4        0.90        0.96      0.34 o 
  -8  -4   4       11.40       15.50      0.88 o 
  -7  -4   4        1.81        2.14      0.42 o 
  -6  -4   4      197.01      192.41      4.66 o 
  -5  -4   4       35.87       34.86      0.76 o 
  -4  -4   4      128.52      118.62      2.00 o 
  -3  -4   4       83.24       83.37      2.21 o 
  -2  -4   4      126.94      133.14      3.69 o 
  -1  -4   4       49.52       43.89      1.18 o 
   0  -4   4     2567.77     2683.41     57.45 o 
   1  -4   4      455.55      479.35      8.30 o 
   2  -4   4       48.12       63.87      1.24 o 
   3  -4   4       87.58      113.55      2.01 o 
   4  -4   4       38.69       40.44      1.02 o 
   5  -4   4      112.98      112.30      3.49 o 
   6  -4   4       39.54       39.09      1.43 o 
   7  -4   4        1.01        1.81      0.37 o 
  -8  -3   4        1.61        0.70      0.39 o 
  -7  -3   4       19.09       17.40      0.84 o 
  -6  -3   4       22.43       21.11      0.88 o 
  -5  -3   4      159.96      147.68      2.61 o 
  -4  -3   4       89.83       92.63      2.01 o 
  -3  -3   4      263.18      257.80      4.05 o 
  -2  -3   4      101.36      115.33      1.92 o 
  -1  -3   4      327.41      351.46      6.45 o 
   0  -3   4      423.40      433.37      7.50 o 
   1  -3   4      248.40      249.56      4.39 o 
   2  -3   4      462.19      508.83      8.67 o 
   3  -3   4       75.87       76.56      2.63 o 
   4  -3   4       58.12       61.00      1.43 o 
   5  -3   4       68.74       66.53      2.18 o 
   6  -3   4       42.83       43.40      1.58 o 
   7  -3   4       11.44       12.25      0.75 o 
  -8  -2   4        7.79        7.49      0.60 o 
  -7  -2   4        0.82        1.09      0.54 o 
  -6  -2   4        8.80        7.37      0.54 o 
  -5  -2   4       82.96       76.03      2.06 o 
  -4  -2   4       18.11       17.91      0.43 o 
  -3  -2   4       28.67       26.25      0.56 o 
  -2  -2   4      347.35      420.69      7.33 o 
  -1  -2   4     1605.48     1613.49     37.89 o 
   0  -2   4       40.62       40.69      0.84 o 
   1  -2   4      787.73      786.02     13.51 o 
   2  -2   4      372.02      385.83      6.70 o 
   3  -2   4        1.41        2.13      0.30 o 
   4  -2   4       18.84       17.89      0.93 o 
   5  -2   4      114.74      114.52      3.70 o 
   6  -2   4       47.78       49.45      1.76 o 
   7  -2   4       11.07       10.96      0.78 o 
  -8  -1   4        6.89        6.48      0.63 o 
  -7  -1   4        2.33        2.97      0.42 o 
  -6  -1   4       74.93       77.55      2.54 o 
  -5  -1   4      203.86      189.27      3.65 o 
  -4  -1   4      104.41       91.77      2.49 o 
  -3  -1   4       75.95       63.85      1.16 o 
  -2  -1   4      754.13      761.33     13.26 o 
  -1  -1   4      350.29      319.74      5.40 o 
   0  -1   4       60.04       63.95      1.25 o 
   1  -1   4       13.86       14.29      0.43 o 
   2  -1   4      280.37      294.02      5.12 o 
   3  -1   4       14.27       14.58      0.72 o 
   4  -1   4       34.93       36.32      1.41 o 
   5  -1   4      204.23      190.15      6.00 o 
   6  -1   4       53.64       53.84      1.95 o 
   7  -1   4        4.36        3.43      0.54 o 
  -8   0   4        0.00        0.13      0.28 o 
  -7   0   4        4.14        3.29      0.39 o 
  -6   0   4        0.60        0.61      0.22 o 
  -5   0   4       30.86       25.41      1.34 o 
  -4   0   4       68.61       68.22      1.39 o 
  -3   0   4      267.84      261.39      4.72 o 
  -2   0   4      852.24      880.63     15.20 o 
  -1   0   4      354.19      327.15      6.50 o 
   0   0   4     1380.03     1466.05     25.19 o 
   1   0   4       27.90       27.71      0.65 o 
   2   0   4      258.57      260.81      4.62 o 
   3   0   4       59.46       61.94      1.38 o 
   4   0   4      110.21      110.58      2.49 o 
   6   0   4        2.11        1.31      0.45 o 
   7   0   4        0.36       -0.12      0.44 o 
  -8   1   4        6.91        7.00      0.54 o 
  -7   1   4        6.20        6.85      0.76 o 
  -6   1   4       18.24       16.46      0.56 o 
  -5   1   4      226.11      232.36      4.30 o 
  -4   1   4      156.29      150.10      2.45 o 
  -3   1   4      100.91      104.03      1.74 o 
  -2   1   4      524.39      594.05     17.97 o 
  -1   1   4      177.22      196.27      4.36 o 
   0   1   4      119.84      113.49      2.23 o 
   1   1   4       57.23       55.68      1.38 o 
   2   1   4      279.97      302.92      6.65 o 
   3   1   4      118.47      117.76      2.25 o 
   4   1   4       49.04       45.35      1.80 o 
   5   1   4        3.08        3.20      0.53 o 
   6   1   4        5.17        5.46      0.68 o 
  -8   2   4       32.74       33.98      3.53 o 
  -7   2   4        3.80        3.87      0.41 o 
  -6   2   4       59.98       53.61      1.61 o 
  -5   2   4      137.07      130.54      3.31 o 
  -4   2   4       54.13       52.77      1.00 o 
  -3   2   4      510.82      528.76     10.63 o 
  -2   2   4       26.32       24.25      0.66 o 
  -1   2   4      166.52      156.15      3.57 o 
   0   2   4       68.31       78.36      1.93 o 
   1   2   4      104.69      101.42      2.45 o 
   2   2   4      113.16      113.39      2.75 o 
   3   2   4       27.03       26.04      0.89 o 
   4   2   4       19.55       19.18      1.13 o 
   5   2   4        6.53       12.22      0.90 o 
   6   2   4        1.23        1.65      0.59 o 
  -8   3   4        7.00        7.46      0.99 o 
  -7   3   4        1.23        1.61      0.27 o 
  -6   3   4       70.99       65.90      1.53 o 
  -5   3   4       52.12       52.27      2.57 o 
  -4   3   4       35.32       33.59      1.14 o 
  -3   3   4       63.28       63.15      1.49 o 
  -2   3   4      157.72      156.10      3.58 o 
  -1   3   4       56.94       55.26      2.48 o 
   0   3   4       14.80       19.75      1.11 o 
   1   3   4       21.12       20.89      1.14 o 
   2   3   4       14.38       10.97      0.60 o 
   3   3   4        4.19        4.44      0.61 o 
   4   3   4       11.82       12.32      0.97 o 
   5   3   4       10.07       17.05      1.15 o 
  -8   4   4       23.31       29.61      1.20 o 
  -7   4   4        3.50        4.33      1.06 o 
  -6   4   4       79.90       77.90      2.22 o 
  -5   4   4      298.14      306.68      7.15 o 
  -4   4   4       96.53       96.10      2.55 o 
  -3   4   4      258.96      245.25      4.56 o 
  -2   4   4      328.73      324.34      7.18 o 
  -1   4   4      201.51      190.88      5.25 o 
   0   4   4      833.72      892.03     19.01 o 
   1   4   4      331.60      322.56      7.23 o 
   2   4   4       38.97       39.07      1.29 o 
   3   4   4        1.24        0.18      0.44 o 
   4   4   4       19.15       20.53      1.32 o 
   5   4   4       59.77       60.65      2.58 o 
  -7   5   4        1.46        1.42      0.42 o 
  -6   5   4       41.39       40.53      1.43 o 
  -5   5   4       72.95       70.87      2.09 o 
  -4   5   4        6.73        7.56      0.66 o 
  -3   5   4       53.26       54.36      1.29 o 
  -2   5   4       69.08       68.21      1.86 o 
  -1   5   4       69.16       61.65      1.76 o 
   0   5   4       76.85       81.67      2.20 o 
   1   5   4      125.43      122.84      3.11 o 
   2   5   4      169.03      166.30      4.06 o 
   3   5   4       18.36       17.82      1.22 o 
   4   5   4       49.94       50.68      2.29 o 
  -7   6   4        7.45        7.86      0.68 o 
  -6   6   4        0.79        0.70      0.39 o 
  -5   6   4       45.20       42.93      1.49 o 
  -4   6   4        0.66        0.38      0.70 o 
  -3   6   4       86.49       79.76      4.47 o 
  -2   6   4       53.35       46.23      1.30 o 
  -1   6   4      142.11      141.20      4.21 o 
   0   6   4       67.65       75.58      2.12 o 
   1   6   4       36.83       33.54      1.28 o 
   2   6   4        6.38        5.94      0.80 o 
   3   6   4       18.29       20.66      1.44 o 
  -6   7   4       17.77       17.60      0.98 o 
  -5   7   4        2.99        5.28      0.58 o 
  -4   7   4        6.03        6.95      1.06 o 
  -3   7   4       21.23       18.63      0.95 o 
  -2   7   4        3.11        4.23      0.41 o 
  -1   7   4       10.43       10.02      1.04 o 
   1   7   4        3.00        4.00      0.56 o 
   2   7   4        0.35        0.04      0.60 o 
  -4   8   4        5.23        5.06      0.63 o 
  -3   8   4        7.00        6.92      0.96 o 
  -2   8   4        1.00       -0.08      0.53 o 
  -1   8   4        3.23        3.57      0.87 o 
   0   8   4        4.97        6.26      0.66 o 
  -1 -12   5        6.55        8.97      1.03 o 
   0 -12   5        2.64        2.39      0.72 o 
   1 -12   5        8.64        9.80      1.03 o 
   2 -12   5       14.56       17.50      1.33 o 
  -3 -11   5        0.64        0.52      0.66 o 
  -2 -11   5       10.07       10.67      1.18 o 
  -1 -11   5       85.77       92.21      2.59 o 
   0 -11   5        0.62       -0.36      0.50 o 
   1 -11   5        1.07        1.75      0.58 o 
   2 -11   5        0.05        0.51      0.52 o 
   3 -11   5        1.60        0.78      0.53 o 
   4 -11   5        1.71        1.38      0.59 o 
  -4 -10   5       21.12       22.38      1.62 o 
  -3 -10   5        8.18        8.63      0.68 o 
  -2 -10   5       24.47       22.11      1.32 o 
  -1 -10   5       38.94       40.57      1.45 o 
   0 -10   5      107.76      102.81      2.70 o 
   1 -10   5       31.16       35.98      1.74 o 
   2 -10   5       66.50       64.66      2.52 o 
   3 -10   5        3.63        3.29      0.61 o 
   4 -10   5       11.66       11.73      0.98 o 
   5 -10   5       18.03       20.84      1.27 o 
  -5  -9   5       37.02       35.97      2.05 o 
  -4  -9   5       80.89       82.48      3.45 o 
  -3  -9   5       34.92       37.76      1.32 o 
  -2  -9   5       68.38       69.70      1.96 o 
  -1  -9   5        3.99        3.81      0.49 o 
   0  -9   5       84.18       82.00      2.21 o 
   1  -9   5       12.81       16.01      1.23 o 
   2  -9   5       35.53       38.81      1.72 o 
   3  -9   5       20.33       17.07      1.10 o 
   4  -9   5       23.42       22.48      1.24 o 
   5  -9   5       11.90       12.53      0.98 o 
  -6  -8   5        9.37       10.86      1.13 o 
  -5  -8   5       15.17       12.48      1.12 o 
  -4  -8   5       99.00       98.03      2.56 o 
  -3  -8   5       96.98       97.15      2.54 o 
  -2  -8   5      122.77      126.77      3.17 o 
  -1  -8   5      148.67      142.59      3.43 o 
   0  -8   5      537.65      522.42     11.53 o 
   1  -8   5      126.65      117.72      4.34 o 
   2  -8   5       86.75       82.70      2.06 o 
   3  -8   5       42.14       35.83      1.60 o 
   4  -8   5       22.54       22.44      1.20 o 
   5  -8   5       45.03       44.20      1.82 o 
   6  -8   5        1.66        1.19      0.47 o 
  -7  -7   5       10.74        9.96      0.75 o 
  -6  -7   5       15.55       15.60      0.85 o 
  -5  -7   5       14.43       16.70      0.81 o 
  -4  -7   5       46.57       47.92      1.15 o 
  -3  -7   5       88.77       87.79      1.81 o 
  -2  -7   5        7.17        7.10      0.36 o 
  -1  -7   5       16.82       16.65      0.50 o 
   0  -7   5       16.93       18.74      0.75 o 
   1  -7   5      104.02      105.41      2.58 o 
   2  -7   5      167.39      163.09      3.07 o 
   3  -7   5       50.10       44.94      1.77 o 
   4  -7   5       49.92       46.94      1.80 o 
   5  -7   5       21.19       22.26      1.11 o 
   6  -7   5        1.05        0.60      0.39 o 
  -7  -6   5        1.46        1.53      0.45 o 
  -6  -6   5       53.69       51.55      1.85 o 
  -5  -6   5       16.40       17.01      0.82 o 
  -4  -6   5       30.81       35.57      0.92 o 
  -3  -6   5        1.08        1.13      0.22 o 
  -2  -6   5       27.03       30.12      0.76 o 
  -1  -6   5       39.29       40.28      2.40 o 
   0  -6   5       14.49       16.27      0.64 o 
   1  -6   5        9.34        7.82      0.37 o 
   2  -6   5       81.12       80.42      1.57 o 
   3  -6   5       43.29       38.35      0.86 o 
   4  -6   5       77.78       75.47      2.56 o 
   5  -6   5       46.08       43.74      1.65 o 
   6  -6   5        2.92        2.39      0.45 o 
  -7  -5   5        8.48        8.85      0.83 o 
  -6  -5   5       45.37       44.52      1.56 o 
  -5  -5   5       47.05       41.92      1.80 o 
  -4  -5   5       74.83       76.50      1.61 o 
  -3  -5   5      101.50      100.81      2.48 o 
  -2  -5   5       99.01       92.57      1.85 o 
  -1  -5   5      450.50      445.89      9.64 o 
   0  -5   5      235.42      224.12      5.06 o 
   1  -5   5       73.55       81.36      2.23 o 
   2  -5   5      633.18      668.55     11.53 o 
   3  -5   5      201.87      191.24      3.42 o 
   4  -5   5       21.51       21.90      1.01 o 
   5  -5   5       32.43       31.73      1.33 o 
   6  -5   5        9.15       10.37      0.71 o 
   7  -5   5        7.00        7.70      0.62 o 
  -8  -4   5       25.68       27.69      1.18 o 
  -7  -4   5       14.39       17.22      0.87 o 
  -6  -4   5       35.27       34.64      1.25 o 
  -5  -4   5      425.46      426.38     10.41 o 
  -4  -4   5       61.49       61.26      1.28 o 
  -3  -4   5      179.71      178.17      4.00 o 
  -2  -4   5       29.77       36.85      0.85 o 
  -1  -4   5      242.56      242.79      6.28 o 
   0  -4   5       35.07       39.07      0.88 o 
   1  -4   5       55.89       56.57      1.37 o 
   2  -4   5      128.72      134.02      2.46 o 
   3  -4   5       97.67      104.40      1.93 o 
   4  -4   5       44.03       45.46      1.14 o 
   5  -4   5        9.10        8.46      0.61 o 
   6  -4   5       15.28       15.99      0.88 o 
   7  -4   5        4.77        7.00      0.61 o 
  -8  -3   5       18.43       21.78      1.03 o 
  -7  -3   5        1.11        0.79      0.36 o 
  -6  -3   5       51.52       45.95      1.48 o 
  -5  -3   5       26.37       25.96      0.85 o 
  -4  -3   5      298.76      309.06      5.92 o 
  -3  -3   5      729.04      737.09     13.21 o 
  -2  -3   5      192.67      195.49      4.01 o 
  -1  -3   5      341.62      335.22      7.28 o 
   0  -3   5     1103.59     1141.54     19.48 o 
   1  -3   5      310.79      313.62      5.56 o 
   2  -3   5        5.84        6.10      0.30 o 
   3  -3   5       33.30       37.59      0.79 o 
   4  -3   5        7.56        7.14      0.46 o 
   5  -3   5       33.72       35.07      1.42 o 
   6  -3   5       75.36       77.42      2.63 o 
   7  -3   5        8.26        9.35      0.76 o 
  -8  -2   5       25.73       21.06      1.00 o 
  -7  -2   5        1.51        0.93      0.34 o 
  -6  -2   5       41.40       41.88      1.36 o 
  -5  -2   5       11.73        9.90      0.44 o 
  -4  -2   5       34.99       34.03      1.27 o 
  -3  -2   5      304.11      302.68      4.77 o 
  -2  -2   5      379.93      430.56      7.45 o 
  -1  -2   5      183.35      183.87      4.08 o 
   0  -2   5      107.66      113.05      2.12 o 
   1  -2   5      285.50      299.93      5.48 o 
   2  -2   5       33.34       33.90      0.67 o 
   3  -2   5       93.64       95.52      1.80 o 
   4  -2   5       45.36       42.86      1.63 o 
   5  -2   5       14.35       12.88      0.82 o 
   6  -2   5        3.90        3.77      0.55 o 
  -8  -1   5        1.44        1.43      0.41 o 
  -7  -1   5        6.50        5.72      0.67 o 
  -6  -1   5       66.75       61.68      1.79 o 
  -5  -1   5      220.85      208.08      3.37 o 
  -4  -1   5      548.73      554.85     11.33 o 
  -3  -1   5      106.92       98.21      1.68 o 
  -2  -1   5      401.01      449.34      7.85 o 
  -1  -1   5      271.01      266.42      5.89 o 
   0  -1   5       24.75       21.19      0.56 o 
   1  -1   5       81.22       89.18      1.71 o 
   2  -1   5      168.84      179.77      3.60 o 
   3  -1   5       92.06       93.59      2.62 o 
   4  -1   5       35.54       34.70      1.46 o 
   5  -1   5       38.93       39.69      1.62 o 
   6  -1   5       11.33       11.57      0.88 o 
  -8   0   5        2.35        2.90      0.43 o 
  -7   0   5       12.68       10.75      0.65 o 
  -6   0   5        3.63        2.80      0.46 o 
  -5   0   5       15.43       15.36      0.70 o 
  -4   0   5      112.24      115.94      2.66 o 
  -3   0   5      577.88      585.55     10.56 o 
  -2   0   5       86.91      102.89      2.00 o 
  -1   0   5        3.28        3.98      0.94 o 
   0   0   5      329.94      338.28      7.30 o 
   1   0   5      120.13      117.49      2.23 o 
   2   0   5      142.41      136.33      2.55 o 
   3   0   5       12.37       12.74      0.46 o 
   4   0   5       15.70       15.01      0.95 o 
   5   0   5       27.13       26.38      1.33 o 
   6   0   5        0.22       -0.61      0.43 o 
  -8   1   5        9.08        7.55      0.58 o 
  -7   1   5        3.19        3.44      0.41 o 
  -6   1   5       62.52       60.37      1.77 o 
  -5   1   5       89.17       91.76      3.16 o 
  -4   1   5       19.92       19.91      0.92 o 
  -3   1   5       91.59       92.84      2.16 o 
  -2   1   5       57.51       62.97      2.40 o 
  -1   1   5      480.74      515.92      9.15 o 
   0   1   5      166.75      156.62      3.55 o 
   1   1   5      262.18      269.85      6.08 o 
   2   1   5       99.05       94.95      2.39 o 
   3   1   5        4.00        5.21      0.41 o 
   4   1   5       76.66       69.06      2.59 o 
   5   1   5        0.87        0.88      0.47 o 
   6   1   5        3.68        4.45      0.71 o 
  -8   2   5       43.31       47.39      1.59 o 
  -7   2   5       22.08       25.55      1.04 o 
  -6   2   5      102.16       92.57      2.51 o 
  -5   2   5      260.45      247.36      5.84 o 
  -4   2   5      130.15      125.03      3.24 o 
  -3   2   5      135.86      143.18      3.67 o 
  -2   2   5       25.51       25.40      0.91 o 
  -1   2   5       15.79       18.29      0.72 o 
   0   2   5       98.40       89.48      2.26 o 
   1   2   5       31.12       29.15      0.98 o 
   2   2   5       75.91       73.97      2.36 o 
   3   2   5       77.82       71.02      2.64 o 
   4   2   5       32.88       33.38      1.58 o 
   5   2   5        8.64        9.87      0.89 o 
  -8   3   5      113.61      121.06      3.32 o 
  -7   3   5        2.35        4.33      0.39 o 
  -6   3   5       57.71       57.17      1.42 o 
  -5   3   5       57.52       56.53      1.39 o 
  -4   3   5      297.74      281.80      4.56 o 
  -3   3   5       32.03       34.08      0.89 o 
  -2   3   5      273.62      266.77      5.89 o 
  -1   3   5       47.32       52.05      1.49 o 
   0   3   5       33.40       39.36      2.19 o 
   1   3   5        0.08        0.12      0.27 o 
   2   3   5       27.00       29.11      1.07 o 
   3   3   5       31.67       33.25      1.60 o 
   4   3   5        5.86        5.88      0.77 o 
   5   3   5        8.92       13.31      1.11 o 
  -7   4   5       20.03       22.01      1.04 o 
  -6   4   5       51.43       56.68      1.83 o 
  -5   4   5       40.45       42.41      1.70 o 
  -4   4   5       39.00       40.83      1.39 o 
  -3   4   5        7.77        7.50      0.51 o 
  -2   4   5      172.29      160.11      3.79 o 
  -1   4   5      232.58      228.61      5.24 o 
   0   4   5       71.22       78.80      2.11 o 
   1   4   5        6.71        7.70      0.68 o 
   2   4   5        8.96        8.90      0.63 o 
   3   4   5       36.98       34.34      1.76 o 
   4   4   5        2.63        2.87      0.71 o 
  -7   5   5        3.07        3.06      0.66 o 
  -6   5   5       14.90       15.43      0.90 o 
  -5   5   5       88.72       90.15      2.58 o 
  -4   5   5      119.79      121.57      3.16 o 
  -3   5   5      192.48      185.74      3.59 o 
  -2   5   5       37.89       33.03      1.36 o 
  -1   5   5        5.10        5.81      0.53 o 
   0   5   5       62.33       70.42      1.99 o 
   1   5   5       30.56       30.66      1.20 o 
   2   5   5       38.96       39.00      1.95 o 
   3   5   5        1.64        3.82      0.74 o 
  -6   6   5       15.47       17.89      0.98 o 
  -5   6   5       46.03       44.21      1.60 o 
  -4   6   5        4.18        3.59      0.53 o 
  -3   6   5        8.91       10.26      0.72 o 
  -2   6   5        7.08        7.21      0.48 o 
  -1   6   5       56.55       59.48      1.85 o 
   0   6   5        9.56       13.54      0.83 o 
   1   6   5       39.54       40.63      1.77 o 
   2   6   5        2.48        1.08      0.65 o 
  -5   7   5       24.13       21.90      1.13 o 
  -4   7   5        3.77        3.02      0.53 o 
  -3   7   5        1.44        1.40      0.55 o 
  -2   7   5        3.17        3.37      0.52 o 
  -1   7   5       24.58       30.06      1.26 o 
   0   7   5        7.41       10.38      1.17 o 
   1   7   5       11.59       11.76      1.10 o 
  -1 -12   6       23.12       29.04      1.70 o 
   0 -12   6       10.78       12.31      1.16 o 
   1 -12   6        2.14        0.83      0.66 o 
  -3 -11   6        7.20        7.54      0.69 o 
  -2 -11   6        0.25        0.29      0.60 o 
  -1 -11   6       22.83       23.94      1.10 o 
   0 -11   6        6.57        7.83      0.86 o 
   1 -11   6       10.35       11.44      1.04 o 
   2 -11   6        4.14        4.00      0.68 o 
   3 -11   6        0.61        0.98      0.57 o 
  -4 -10   6        8.28       11.08      1.21 o 
  -3 -10   6       37.10       40.10      1.44 o 
  -2 -10   6       24.09       25.58      1.13 o 
  -1 -10   6       46.43       47.10      2.82 o 
   0 -10   6        5.74        6.23      0.57 o 
   1 -10   6       10.39        9.97      0.91 o 
   2 -10   6       74.83       75.31      2.89 o 
   3 -10   6        1.64        2.16      0.58 o 
   4 -10   6       10.27       11.12      0.93 o 
  -5  -9   6       39.21       38.68      2.18 o 
  -4  -9   6      103.20      107.20      4.22 o 
  -3  -9   6       26.28       28.04      1.12 o 
  -2  -9   6      173.42      173.00      4.15 o 
  -1  -9   6      117.09      115.58      2.92 o 
   0  -9   6       62.85       63.07      2.09 o 
   1  -9   6       25.75       30.83      1.61 o 
   2  -9   6       92.89       88.96      3.19 o 
   3  -9   6        6.12        4.43      0.64 o 
   4  -9   6        9.26        7.01      0.75 o 
   5  -9   6        8.61        8.32      0.81 o 
  -6  -8   6        0.55       -0.10      0.62 o 
  -5  -8   6       11.02       11.85      1.13 o 
  -4  -8   6       40.12       42.22      1.94 o 
  -3  -8   6       64.32       61.65      1.38 o 
  -2  -8   6       76.57       69.86      1.51 o 
  -1  -8   6       19.09       17.74      0.55 o 
   0  -8   6       11.08        9.96      0.62 o 
   1  -8   6       22.35       33.61      2.17 o 
   2  -8   6        0.59        0.03      0.40 o 
   3  -8   6       43.35       42.20      1.76 o 
   4  -8   6       45.63       41.68      1.78 o 
   5  -8   6        3.97        2.65      0.55 o 
  -7  -7   6        7.99       10.15      0.75 o 
  -6  -7   6       66.42       71.09      2.11 o 
  -5  -7   6       25.07       23.15      0.98 o 
  -4  -7   6        4.09        4.56      0.45 o 
  -3  -7   6      130.45      133.46      2.62 o 
  -2  -7   6        0.93        1.24      0.23 o 
  -1  -7   6       57.09       53.45      1.54 o 
   0  -7   6       81.69       73.80      2.03 o 
   1  -7   6      102.12       98.28      2.45 o 
   2  -7   6        8.93       10.18      0.45 o 
   3  -7   6      161.80      147.72      4.83 o 
   4  -7   6       10.15       10.13      0.77 o 
   5  -7   6        5.86        4.87      0.58 o 
   6  -7   6        0.88        0.28      0.40 o 
  -7  -6   6       14.13       15.22      1.73 o 
  -6  -6   6       10.75        9.33      0.66 o 
  -5  -6   6       56.08       57.59      1.75 o 
  -4  -6   6       46.59       51.02      1.21 o 
  -3  -6   6       30.85       33.42      0.87 o 
  -2  -6   6       32.76       32.24      0.83 o 
  -1  -6   6        8.92        7.37      0.46 o 
   0  -6   6      282.20      264.66      5.96 o 
   1  -6   6       12.43       11.87      0.64 o 
   2  -6   6        8.96        6.30      0.33 o 
   3  -6   6       55.97       53.74      1.99 o 
   4  -6   6       68.30       65.39      2.31 o 
   5  -6   6        2.99        3.04      0.49 o 
   6  -6   6        5.29        6.01      0.61 o 
  -7  -5   6        3.15        4.66      0.55 o 
  -6  -5   6       52.08       48.75      1.60 o 
  -5  -5   6       77.42       74.79      1.69 o 
  -4  -5   6      111.65      112.82      2.25 o 
  -3  -5   6      615.76      575.12     10.32 o 
  -2  -5   6      191.14      217.37      4.89 o 
  -1  -5   6       39.62       35.80      1.07 o 
   0  -5   6      353.68      348.09      7.62 o 
   1  -5   6       14.28       16.51      0.52 o 
   2  -5   6       63.11       61.35      1.46 o 
   3  -5   6       12.65       12.87      0.56 o 
   4  -5   6       20.68       19.40      1.00 o 
   5  -5   6        5.98        7.26      0.62 o 
   6  -5   6        3.37        3.01      0.51 o 
  -8  -4   6        9.48        9.34      0.72 o 
  -7  -4   6        0.66        0.56      0.39 o 
  -6  -4   6      137.44      129.69      3.36 o 
  -5  -4   6      106.09       98.12      2.59 o 
  -4  -4   6       53.25       56.34      1.40 o 
  -3  -4   6      400.26      370.97      6.68 o 
  -2  -4   6       59.76       66.95      1.71 o 
  -1  -4   6      573.92      583.28     12.47 o 
   0  -4   6      464.98      467.72     10.21 o 
   1  -4   6       15.02       16.21      0.50 o 
   2  -4   6      298.56      312.27      6.28 o 
   3  -4   6       55.18       61.01      1.07 o 
   4  -4   6        5.26        5.71      0.55 o 
   5  -4   6       50.60       56.23      2.05 o 
   6  -4   6        7.77        8.36      0.70 o 
  -8  -3   6       35.58       36.97      1.41 o 
  -7  -3   6        2.05        2.08      0.41 o 
  -6  -3   6       77.16       73.79      2.10 o 
  -5  -3   6       79.99       82.64      1.80 o 
  -4  -3   6       32.26       33.25      0.74 o 
  -3  -3   6       52.57       51.36      1.14 o 
  -2  -3   6      191.88      187.62      4.34 o 
  -1  -3   6       38.34       39.61      1.11 o 
   0  -3   6       71.58       63.34      1.83 o 
   1  -3   6       32.61       35.36      0.83 o 
   2  -3   6       42.70       47.61      1.05 o 
   3  -3   6        1.14        1.96      0.27 o 
   4  -3   6       45.76       49.78      1.84 o 
   5  -3   6       66.37       68.06      2.42 o 
   6  -3   6        5.45        4.92      0.63 o 
  -8  -2   6       32.24       33.68      1.30 o 
  -7  -2   6        2.26        2.47      0.42 o 
  -6  -2   6        2.58        2.94      0.42 o 
  -5  -2   6       38.39       37.43      1.02 o 
  -4  -2   6       51.87       49.89      1.09 o 
  -3  -2   6       31.88       32.46      0.71 o 
  -2  -2   6       25.53       27.21      0.84 o 
  -1  -2   6       27.10       26.45      0.85 o 
   0  -2   6        8.62        9.24      0.46 o 
   1  -2   6       77.77       74.63      1.51 o 
   2  -2   6      134.98      143.76      2.54 o 
   3  -2   6      306.00      297.47      5.26 o 
   4  -2   6       27.59       27.09      1.28 o 
   5  -2   6        4.23        4.18      0.59 o 
   6  -2   6       19.54       20.63      1.16 o 
  -8  -1   6       79.93       77.47      2.28 o 
  -7  -1   6        9.73        8.48      0.62 o 
  -6  -1   6       57.90       55.85      1.70 o 
  -5  -1   6      332.74      328.70      5.67 o 
  -4  -1   6      132.86      134.10      3.16 o 
  -3  -1   6       98.88      107.89      2.10 o 
  -2  -1   6      474.00      528.85     11.18 o 
  -1  -1   6      464.53      472.53     10.17 o 
   0  -1   6       11.57       12.71      0.56 o 
   1  -1   6      164.51      176.29      3.32 o 
   2  -1   6       27.75       25.97      0.70 o 
   3  -1   6       38.17       39.09      1.58 o 
   4  -1   6       41.65       38.26      1.69 o 
   5  -1   6       16.77       14.94      1.01 o 
   6  -1   6        8.27        8.62      0.83 o 
  -8   0   6       24.20       27.47      1.15 o 
  -7   0   6        7.72        8.45      1.03 o 
  -6   0   6      152.94      143.04      3.64 o 
  -5   0   6       35.32       38.32      1.60 o 
  -4   0   6       49.83       50.72      1.53 o 
  -3   0   6      146.17      137.07      3.14 o 
  -2   0   6      147.91      175.79      3.87 o 
  -1   0   6       35.37       34.00      1.04 o 
   0   0   6        1.45        1.69      0.23 o 
   1   0   6      137.08      131.90      3.12 o 
   2   0   6       15.49       13.96      0.65 o 
   3   0   6       33.42       32.28      1.46 o 
   4   0   6       29.47       28.00      1.42 o 
   5   0   6        8.84       10.61      0.88 o 
  -8   1   6       31.77       32.02      1.27 o 
  -7   1   6       10.05       10.77      1.29 o 
  -6   1   6      215.68      217.87      5.23 o 
  -5   1   6       90.24       89.88      2.44 o 
  -4   1   6       68.99       71.07      1.34 o 
  -3   1   6      197.08      194.46      4.39 o 
  -2   1   6      141.34      170.08      3.78 o 
  -1   1   6       80.02       83.23      1.75 o 
   0   1   6      291.19      298.35      6.67 o 
   1   1   6       25.76       24.45      0.91 o 
   2   1   6        6.15        6.59      0.54 o 
   3   1   6       27.75       28.47      1.42 o 
   4   1   6        2.54        1.35      0.53 o 
   5   1   6       11.82       13.30      1.08 o 
  -8   2   6        9.44        9.35      0.72 o 
  -7   2   6       11.40       11.35      0.82 o 
  -6   2   6       70.14       70.56      2.10 o 
  -5   2   6       13.95       11.41      0.71 o 
  -4   2   6      135.22      140.26      2.79 o 
  -3   2   6        2.35        1.68      0.25 o 
  -2   2   6      100.46       94.65      1.97 o 
  -1   2   6      140.09      135.97      3.23 o 
   0   2   6        4.15        4.30      0.45 o 
   1   2   6       28.19       27.95      1.01 o 
   2   2   6       10.88       10.52      0.64 o 
   3   2   6       13.88       13.63      1.04 o 
   4   2   6       16.06       15.20      1.15 o 
  -7   3   6       18.20       18.40      0.77 o 
  -6   3   6       64.14       63.36      1.59 o 
  -5   3   6      128.65      127.84      2.70 o 
  -4   3   6       75.36       70.32      1.38 o 
  -3   3   6      102.71       93.53      2.37 o 
  -2   3   6       17.66       18.92      0.80 o 
  -1   3   6        4.60        4.20      0.44 o 
   0   3   6      165.71      173.94      4.15 o 
   1   3   6       11.57       11.69      0.69 o 
   2   3   6       29.70       29.78      1.51 o 
   3   3   6       46.60       45.77      2.07 o 
   4   3   6        1.74        2.66      0.67 o 
  -7   4   6       16.37       17.17      0.98 o 
  -6   4   6       82.45       79.51      2.40 o 
  -5   4   6       39.24       39.72      1.46 o 
  -4   4   6       86.55       82.44      2.41 o 
  -3   4   6       18.10       18.74      0.72 o 
  -2   4   6       51.62       55.56      2.80 o 
  -1   4   6       57.95       56.16      1.70 o 
   0   4   6       53.92       58.00      1.81 o 
   1   4   6       57.55       56.10      2.44 o 
   2   4   6       45.66       42.83      2.05 o 
   3   4   6        8.19        7.82      0.95 o 
  -6   5   6        0.30        0.27      0.41 o 
  -5   5   6       18.68       18.59      2.82 o 
  -4   5   6       73.74       72.19      2.23 o 
  -3   5   6       55.26       54.59      1.81 o 
  -2   5   6       24.82       20.37      1.47 o 
  -1   5   6       16.23       19.02      1.84 o 
   0   5   6       21.84       20.01      0.98 o 
   1   5   6        6.60        6.44      0.88 o 
   2   5   6        7.14        7.96      0.98 o 
  -4   6   6       39.45       43.08      2.64 o 
  -3   6   6        5.77        5.37      0.63 o 
  -2   6   6        4.02        3.91      0.82 o 
  -1   6   6       14.38       12.45      1.63 o 
   0   6   6        5.11        6.22      0.67 o 
   1   6   6        7.44        9.53      1.05 o 
  -3   7   6        2.71        2.57      0.55 o 
  -2   7   6       11.21       10.52      0.84 o 
  -1 -12   7        6.76        7.14      0.96 o 
   0 -12   7        0.85        1.54      0.68 o 
   1 -12   7        3.14        2.86      0.70 o 
  -3 -11   7        3.35        4.41      0.89 o 
  -2 -11   7        0.08       -0.17      0.40 o 
  -1 -11   7        2.08        1.88      0.65 o 
   0 -11   7        0.85        0.44      0.56 o 
   1 -11   7        2.49        2.78      0.68 o 
   2 -11   7        2.46        2.03      0.60 o 
   3 -11   7        0.15       -0.17      0.51 o 
  -4 -10   7       83.64       83.72      3.64 o 
  -3 -10   7       16.50       15.00      0.88 o 
  -2 -10   7        0.47        0.00      0.37 o 
  -1 -10   7       23.65       26.74      1.10 o 
   0 -10   7        7.53        6.94      0.82 o 
   1 -10   7       24.11       23.31      1.36 o 
   2 -10   7        0.10       -0.07      0.47 o 
   3 -10   7       14.72       13.62      1.06 o 
   4 -10   7        8.21        7.59      0.87 o 
  -5  -9   7       15.49       16.36      1.42 o 
  -4  -9   7       12.73       12.56      1.22 o 
  -3  -9   7       39.00       41.09      1.42 o 
  -2  -9   7       16.82       18.92      0.90 o 
  -1  -9   7       16.58       17.14      0.86 o 
   0  -9   7       93.49       93.78      2.50 o 
   1  -9   7       17.42       18.66      1.17 o 
   2  -9   7       70.23       71.25      2.74 o 
   3  -9   7        5.98        5.45      0.68 o 
   4  -9   7        0.64        1.22      0.51 o 
   5  -9   7        2.59        1.70      0.54 o 
  -6  -8   7      132.65      141.28      5.29 o 
  -5  -8   7       18.43       19.23      0.94 o 
  -4  -8   7       36.02       36.31      1.07 o 
  -3  -8   7       47.42       48.27      1.18 o 
  -2  -8   7       12.92       12.89      0.52 o 
  -1  -8   7       34.20       30.07      2.52 o 
   0  -8   7      130.84      130.22      3.19 o 
   1  -8   7       18.00       36.09      1.60 o 
   2  -8   7       14.19       14.00      0.95 o 
   3  -8   7       31.43       25.10      1.31 o 
   4  -8   7       56.35       51.47      2.06 o 
   5  -8   7       11.39       11.57      0.92 o 
  -7  -7   7        0.18        0.31      0.40 o 
  -6  -7   7        5.02        5.02      0.83 o 
  -5  -7   7        1.15        1.15      0.39 o 
  -4  -7   7       29.10       32.92      1.56 o 
  -3  -7   7       33.27       31.51      0.88 o 
  -2  -7   7        2.65        2.84      0.48 o 
  -1  -7   7      190.79      179.85      4.28 o 
   0  -7   7       87.12       83.35      2.64 o 
   1  -7   7       25.04       27.44      0.95 o 
   2  -7   7        7.95        7.37      0.67 o 
   3  -7   7        0.50        0.77      0.43 o 
   4  -7   7       22.57       20.71      1.13 o 
   5  -7   7       11.46       13.05      0.94 o 
  -7  -6   7       12.02       12.82      1.05 o 
  -6  -6   7        7.85        9.18      0.66 o 
  -5  -6   7       12.69       13.62      0.75 o 
  -4  -6   7       17.01       22.77      0.77 o 
  -3  -6   7        5.06        4.56      0.33 o 
  -2  -6   7       30.76       30.80      1.03 o 
  -1  -6   7      119.17      121.16      2.99 o 
   0  -6   7      356.30      361.55      7.93 o 
   1  -6   7       21.90       25.96      4.24 o 
   2  -6   7       13.43       12.54      0.59 o 
   3  -6   7      100.65       90.34      3.17 o 
   4  -6   7        7.84        7.42      0.68 o 
   5  -6   7       17.71       17.59      1.05 o 
  -7  -5   7        6.62        5.95      0.61 o 
  -6  -5   7        6.01        7.19      0.63 o 
  -5  -5   7       47.02       45.40      1.47 o 
  -4  -5   7       80.43       91.71      1.91 o 
  -3  -5   7       14.19       12.85      1.23 o 
  -2  -5   7        8.20        7.80      0.63 o 
  -1  -5   7       14.93       14.34      0.63 o 
   0  -5   7      199.01      188.02      4.32 o 
   1  -5   7        5.18        5.94      0.40 o 
   2  -5   7       79.00       75.97      1.78 o 
   3  -5   7       21.88       17.15      0.98 o 
   4  -5   7       56.01       54.55      2.08 o 
   5  -5   7        0.76        0.75      0.45 o 
   6  -5   7       16.30       17.94      1.09 o 
  -8  -4   7        7.28        8.51      1.17 o 
  -7  -4   7        0.39       -0.07      0.49 o 
  -6  -4   7       60.78       57.51      1.81 o 
  -5  -4   7       69.21       71.38      1.55 o 
  -4  -4   7       36.41       47.11      1.34 o 
  -3  -4   7      276.44      280.60      5.13 o 
  -2  -4   7       13.53       13.71      0.61 o 
  -1  -4   7      178.90      184.44      4.19 o 
   0  -4   7        3.51        3.76      0.64 o 
   1  -4   7      129.85      129.93      3.11 o 
   2  -4   7       13.75       15.96      0.54 o 
   3  -4   7      152.32      148.09      4.76 o 
   4  -4   7       36.78       36.70      1.56 o 
   5  -4   7        6.99        6.94      0.69 o 
   6  -4   7        8.56        9.16      0.79 o 
  -8  -3   7        0.13        0.20      0.39 o 
  -7  -3   7       16.32       16.71      0.88 o 
  -6  -3   7      167.71      163.36      4.12 o 
  -5  -3   7      214.77      212.24      4.64 o 
  -4  -3   7       50.98       50.01      1.32 o 
  -3  -3   7       80.07       84.75      2.09 o 
  -2  -3   7       47.75       40.96      1.20 o 
  -1  -3   7       52.73       50.85      1.38 o 
   0  -3   7      233.83      221.20      5.01 o 
   1  -3   7       25.39       23.92      0.84 o 
   2  -3   7       20.72       21.67      0.64 o 
   3  -3   7       40.90       40.71      1.75 o 
   4  -3   7       10.48       11.51      0.88 o 
   5  -3   7      177.10      187.98      5.85 o 
  -8  -2   7       49.24       51.22      1.75 o 
  -7  -2   7       12.17       13.17      1.90 o 
  -6  -2   7      109.28       99.46      2.72 o 
  -5  -2   7      215.03      201.18      4.95 o 
  -4  -2   7       87.45       83.39      2.42 o 
  -3  -2   7        6.55        6.38      0.42 o 
  -2  -2   7       33.37       33.65      1.01 o 
  -1  -2   7       37.22       37.70      1.13 o 
   0  -2   7       40.64       37.24      1.13 o 
   1  -2   7      141.42      134.63      3.17 o 
   2  -2   7       10.77       10.03      0.45 o 
   3  -2   7        3.37        6.12      0.64 o 
   4  -2   7       32.03       31.79      1.49 o 
   5  -2   7       29.06       27.55      1.42 o 
  -8  -1   7        2.22        3.23      0.52 o 
  -7  -1   7       13.12       10.79      0.72 o 
  -6  -1   7       47.79       45.98      1.71 o 
  -5  -1   7        4.55        3.89      0.99 o 
  -4  -1   7       16.71       19.39      0.65 o 
  -3  -1   7       75.01       77.64      1.98 o 
  -2  -1   7       93.92       94.34      2.34 o 
  -1  -1   7      103.77      101.87      2.45 o 
   0  -1   7        3.32        3.46      0.36 o 
   1  -1   7       17.53       17.44      0.61 o 
   2  -1   7       29.04       29.72      1.01 o 
   4  -1   7        2.53        2.70      0.56 o 
   5  -1   7       14.98       12.32      1.02 o 
  -8   0   7        2.56        4.36      0.89 o 
  -7   0   7        1.25        1.38      0.47 o 
  -6   0   7       17.71       16.93      1.52 o 
  -5   0   7      189.25      187.59      4.59 o 
  -4   0   7      115.83      112.78      2.29 o 
  -3   0   7       55.20       47.66      1.36 o 
  -2   0   7       30.59       26.44      1.27 o 
  -1   0   7      115.21      110.66      2.73 o 
   0   0   7        7.46        6.01      0.39 o 
   1   0   7       40.85       44.78      1.33 o 
   2   0   7        3.92        4.40      0.42 o 
   4   0   7        2.74        2.77      0.64 o 
   5   0   7        0.84        0.66      0.54 o 
  -8   1   7        9.45       11.09      0.79 o 
  -7   1   7        5.96        5.60      0.58 o 
  -6   1   7       33.36       33.50      2.24 o 
  -5   1   7        5.14        3.93      0.50 o 
  -4   1   7        2.99        2.70      0.57 o 
  -3   1   7        3.74        4.44      0.40 o 
  -2   1   7       21.71       25.63      1.20 o 
  -1   1   7       41.24       38.87      1.04 o 
   0   1   7      303.80      306.55      6.90 o 
   1   1   7      153.05      141.46      3.49 o 
   2   1   7        5.01        5.95      0.72 o 
   3   1   7      147.91      150.81      5.04 o 
   4   1   7        3.02        2.93      0.67 o 
  -7   2   7       29.47       30.57      1.28 o 
  -6   2   7       10.81       11.85      1.19 o 
  -5   2   7        7.93        8.35      0.66 o 
  -4   2   7       58.89       55.51      1.18 o 
  -3   2   7       20.11       17.12      0.91 o 
  -2   2   7        0.10        0.28      0.23 o 
  -1   2   7        9.37        7.39      0.55 o 
   0   2   7      235.09      235.94      5.43 o 
   1   2   7        5.62        5.71      0.54 o 
   2   2   7       22.79       25.81      1.42 o 
   3   2   7        6.48        7.15      0.85 o 
   4   2   7       12.75       12.59      1.10 o 
  -7   3   7        0.38        1.03      0.37 o 
  -6   3   7       25.80       25.34      0.93 o 
  -5   3   7        0.63        0.49      0.32 o 
  -4   3   7       63.55       62.71      1.95 o 
  -3   3   7       16.85       16.74      0.82 o 
  -2   3   7       46.66       48.13      1.49 o 
  -1   3   7       29.29       29.12      1.13 o 
   0   3   7        0.16       -0.49      0.34 o 
   1   3   7       24.20       23.68      1.03 o 
   2   3   7        5.07        4.73      0.74 o 
   3   3   7        0.06        0.47      0.58 o 
  -6   4   7       68.94       72.71      2.56 o 
  -5   4   7        6.58        5.73      0.64 o 
  -4   4   7       55.23       55.25      2.15 o 
  -3   4   7       38.93       35.97      2.03 o 
  -2   4   7       43.51       43.81      1.50 o 
  -1   4   7        4.91        5.14      0.55 o 
   0   4   7       87.01       90.77      2.56 o 
   1   4   7       16.85       17.98      1.29 o 
   2   4   7        3.31        3.59      0.81 o 
  -5   5   7        4.79        4.37      0.63 o 
  -4   5   7        6.70        7.21      0.71 o 
  -3   5   7       11.29       12.08      1.24 o 
  -2   5   7        7.30        8.08      0.68 o 
  -1   5   7       13.05       14.70      0.90 o 
   0   5   7        9.04        9.30      0.75 o 
   1   5   7        7.77        8.03      0.97 o 
  -3   6   7        1.82        2.36      0.56 o 
  -2   6   7        1.84        2.78      0.87 o 
  -1   6   7        4.37        5.41      0.64 o 
  -1 -12   8        0.14        0.79      0.67 o 
   0 -12   8        2.78        2.53      0.74 o 
  -3 -11   8        1.10        1.91      0.82 o 
  -2 -11   8        3.06        2.65      0.53 o 
  -1 -11   8        2.49        3.19      0.74 o 
   0 -11   8        4.65        5.39      0.78 o 
   1 -11   8        4.95        4.85      0.78 o 
   2 -11   8        0.23        0.28      0.55 o 
  -4 -10   8       15.57       11.68      1.23 o 
  -3 -10   8        0.50        0.36      0.41 o 
  -2 -10   8       10.14        8.82      0.68 o 
  -1 -10   8       34.43       38.51      1.37 o 
   0 -10   8        1.32        1.24      0.57 o 
   1 -10   8        7.22        7.19      0.81 o 
   2 -10   8        3.09        2.21      0.63 o 
   3 -10   8        3.04        2.91      0.63 o 
  -5  -9   8       31.70       32.63      1.97 o 
  -4  -9   8       36.80       33.37      1.93 o 
  -3  -9   8       16.69       17.35      0.91 o 
  -2  -9   8       12.18       14.71      0.82 o 
  -1  -9   8       36.83       36.11      1.28 o 
   0  -9   8       73.74       73.98      2.09 o 
   1  -9   8        2.41        2.68      0.59 o 
   2  -9   8       22.09       21.43      1.27 o 
   3  -9   8        2.17        2.64      0.57 o 
   4  -9   8        3.77        3.59      0.64 o 
  -6  -8   8       46.47       51.26      2.58 o 
  -5  -8   8        1.02        0.88      0.49 o 
  -4  -8   8       25.42       24.62      1.86 o 
  -3  -8   8       16.10       17.14      0.71 o 
  -2  -8   8        2.25        2.63      0.31 o 
  -1  -8   8       12.23        8.83      0.62 o 
   0  -8   8       85.75       85.98      2.29 o 
   1  -8   8       86.80       91.41      3.25 o 
   2  -8   8       22.73       24.73      1.33 o 
   3  -8   8       65.87       64.45      2.47 o 
   4  -8   8       10.37       11.59      0.95 o 
  -6  -7   8       78.14       84.08      2.47 o 
  -5  -7   8        6.94        6.85      0.59 o 
  -4  -7   8        9.87       11.06      0.54 o 
  -3  -7   8       68.53       64.02      1.47 o 
  -2  -7   8       32.48       30.15      1.11 o 
  -1  -7   8      104.65       97.12      2.52 o 
   0  -7   8      277.68      270.11      6.17 o 
   1  -7   8      180.77      162.00      3.84 o 
   2  -7   8        1.71        1.02      0.45 o 
   3  -7   8       37.64       34.25      1.58 o 
   4  -7   8       46.38       44.35      1.92 o 
   5  -7   8       15.87       13.38      1.01 o 
  -7  -6   8        1.75        2.18      0.66 o 
  -6  -6   8       14.21       14.22      0.85 o 
  -5  -6   8        3.82        3.09      0.45 o 
  -4  -6   8       57.23       58.66      2.26 o 
  -3  -6   8       45.74       42.67      1.09 o 
  -2  -6   8       16.57       17.99      1.36 o 
  -1  -6   8      174.95      168.49      3.99 o 
   0  -6   8        0.70        0.57      0.31 o 
   1  -6   8      106.57      107.69      2.66 o 
   2  -6   8        7.95        7.55      0.69 o 
   3  -6   8       18.70       16.67      1.04 o 
   4  -6   8        6.58        7.20      0.74 o 
   5  -6   8       30.20       30.12      1.50 o 
  -7  -5   8        1.38        1.58      0.62 o 
  -6  -5   8       91.34       88.64      2.53 o 
  -5  -5   8       25.16       24.01      1.40 o 
  -4  -5   8       55.32       55.90      1.32 o 
  -3  -5   8       56.36       52.33      1.25 o 
  -2  -5   8       18.07       17.58      1.66 o 
  -1  -5   8      102.94       91.58      2.31 o 
   0  -5   8      154.50      142.60      3.37 o 
   1  -5   8        6.03        8.00      0.71 o 
   2  -5   8        8.58        7.16      0.68 o 
   3  -5   8       18.32       17.18      1.05 o 
   4  -5   8        2.79        3.27      0.55 o 
   5  -5   8       63.16       62.79      2.45 o 
  -7  -4   8       13.52       12.95      1.63 o 
  -6  -4   8        4.33        4.45      0.53 o 
  -5  -4   8        2.18        1.94      0.41 o 
  -4  -4   8       16.80       22.00      0.72 o 
  -3  -4   8      125.35      128.23      3.07 o 
  -2  -4   8       22.70       25.29      0.93 o 
  -1  -4   8      212.82      204.14      4.65 o 
   0  -4   8       73.04       72.38      1.94 o 
   1  -4   8      306.70      302.09      6.71 o 
   2  -4   8       47.24       46.68      1.92 o 
   3  -4   8       80.58       82.65      2.93 o 
   4  -4   8       21.05       25.23      1.31 o 
   5  -4   8       38.86       43.43      1.88 o 
  -8  -3   8       14.96       15.08      0.95 o 
  -7  -3   8        8.86        8.64      1.00 o 
  -6  -3   8       12.69       13.23      1.20 o 
  -5  -3   8       40.47       39.01      2.78 o 
  -4  -3   8      107.76      105.18      2.21 o 
  -3  -3   8       15.60       15.79      0.71 o 
  -2  -3   8       11.48       11.72      0.61 o 
  -1  -3   8       40.72       40.27      1.24 o 
   0  -3   8       38.65       37.38      1.18 o 
   1  -3   8      114.27      107.87      2.66 o 
   2  -3   8       14.89       16.17      0.97 o 
   3  -3   8      207.22      213.55      6.76 o 
   4  -3   8        4.03        4.32      0.66 o 
   5  -3   8       45.96       49.43      2.12 o 
  -8  -2   8        7.85       10.73      0.83 o 
  -7  -2   8        2.58        2.68      0.47 o 
  -6  -2   8       12.79       10.55      0.72 o 
  -5  -2   8      121.47      116.16      3.10 o 
  -4  -2   8       60.51       72.01      3.52 o 
  -3  -2   8      158.25      152.62      3.61 o 
  -2  -2   8       42.40       41.11      1.26 o 
  -1  -2   8        3.70        4.23      0.40 o 
   0  -2   8      223.07      220.04      6.01 o 
   1  -2   8       78.78       80.73      2.85 o 
   2  -2   8       62.42       59.98      2.37 o 
   3  -2   8       94.40       93.78      3.33 o 
   4  -2   8        6.86        7.26      0.79 o 
   5  -2   8       33.32       35.47      1.74 o 
  -8  -1   8       82.28       87.19      2.60 o 
  -7  -1   8        1.05        1.26      0.42 o 
  -6  -1   8       37.66       35.75      1.35 o 
  -5  -1   8       18.60       16.45      0.89 o 
  -4  -1   8       55.58       59.29      8.05 o 
  -3  -1   8        8.46       10.42      1.01 o 
  -2  -1   8       60.04       54.36      1.55 o 
  -1  -1   8       26.52       28.82      1.11 o 
   0  -1   8       50.81       52.20      1.54 o 
   1  -1   8       45.43       45.30      1.16 o 
   2  -1   8        0.80        1.29      0.48 o 
   3  -1   8       18.77       19.14      1.19 o 
   4  -1   8        8.01        8.43      0.85 o 
  -7   0   8        7.15        6.75      0.64 o 
  -6   0   8      110.14      108.96      3.29 o 
  -5   0   8       80.48       83.53      2.41 o 
  -4   0   8       21.75       19.65      0.71 o 
  -3   0   8       58.03       50.87      1.49 o 
  -2   0   8       55.49       49.48      1.63 o 
  -1   0   8       76.89       70.00      1.94 o 
   0   0   8      159.07      152.30      3.05 o 
   1   0   8       26.00       26.07      1.02 o 
   2   0   8        7.59        7.34      0.79 o 
   3   0   8        5.64       10.42      0.94 o 
   4   0   8       17.36       18.70      1.28 o 
  -7   1   8       16.45       16.01      0.95 o 
  -6   1   8        6.58        6.55      0.64 o 
  -5   1   8       11.79       12.95      0.81 o 
  -4   1   8       77.27       79.35      2.71 o 
  -3   1   8       11.56       12.53      0.69 o 
  -2   1   8        2.63        3.04      0.36 o 
  -1   1   8       31.24       27.28      0.87 o 
   0   1   8        0.70        1.10      0.38 o 
   1   1   8        4.71        4.56      1.07 o 
   2   1   8       11.24       10.91      0.99 o 
   3   1   8        4.62        7.07      0.86 o 
  -7   2   8        0.39        0.63      0.88 o 
  -6   2   8        4.54        4.53      0.98 o 
  -5   2   8        1.38        1.39      0.36 o 
  -4   2   8       19.56       20.67      0.82 o 
  -3   2   8       30.83       32.01      0.97 o 
  -2   2   8       14.11       16.56      0.83 o 
  -1   2   8       18.85       18.92      0.91 o 
   0   2   8      148.70      150.36      3.76 o 
   1   2   8        1.31        1.87      0.61 o 
   2   2   8        1.86        2.34      0.70 o 
   3   2   8        6.34        5.09      0.80 o 
  -6   3   8       13.34       12.35      0.72 o 
  -5   3   8       15.25       13.79      0.94 o 
  -4   3   8        3.02        3.19      0.64 o 
  -3   3   8       90.02       86.98      2.38 o 
  -2   3   8        2.76        3.28      0.50 o 
  -1   3   8        2.06        1.92      0.83 o 
   0   3   8       54.35       54.53      1.78 o 
   1   3   8        5.72        4.57      0.81 o 
   2   3   8        0.56       -0.09      0.61 o 
  -5   4   8        1.64        2.22      0.93 o 
  -4   4   8       10.11        8.16      1.21 o 
  -3   4   8       13.72       15.11      1.35 o 
  -2   4   8       52.94       54.40      1.77 o 
  -1   4   8       13.36       16.51      0.95 o 
   0   4   8       10.26        9.88      1.08 o 
   1   4   8        6.12        8.78      1.01 o 
  -4   5   8       11.96       11.57      0.95 o 
  -3   5   8        9.10       10.17      1.28 o 
  -2   5   8        1.18        1.05      0.71 o 
  -1   5   8       21.66       29.98      1.31 o 
  -3 -11   9        2.32        2.93      0.55 o 
  -2 -11   9        7.07        6.82      0.68 o 
  -1 -11   9        3.17        5.51      0.85 o 
   0 -11   9        6.15        6.46      0.84 o 
   1 -11   9        4.59        4.25      0.73 o 
   2 -11   9        1.49        1.91      0.60 o 
  -4 -10   9        5.19        7.24      1.02 o 
  -3 -10   9        1.53        1.02      0.45 o 
  -2 -10   9       19.41       21.38      1.01 o 
  -1 -10   9        6.54        7.51      0.66 o 
   0 -10   9        0.89        1.37      0.59 o 
   1 -10   9        2.84        2.40      0.65 o 
   2 -10   9        1.54        2.15      0.61 o 
   3 -10   9        1.28        1.36      0.61 o 
  -5  -9   9        8.12       10.02      1.15 o 
  -4  -9   9       15.37       13.66      1.27 o 
  -3  -9   9       58.79       55.24      1.79 o 
  -2  -9   9        6.68        7.23      0.62 o 
  -1  -9   9       26.60       23.25      1.04 o 
   0  -9   9       47.61       47.00      2.09 o 
   1  -9   9       23.22       18.93      1.27 o 
   2  -9   9       15.10       16.02      1.17 o 
   3  -9   9        0.08        0.40      0.50 o 
  -6  -8   9       11.13       13.47      0.88 o 
  -5  -8   9        0.38        0.93      0.50 o 
  -4  -8   9       82.07       79.41      1.83 o 
  -3  -8   9       23.26       23.19      1.08 o 
  -2  -8   9       23.12       20.03      0.93 o 
  -1  -8   9       51.77       50.52      1.57 o 
   0  -8   9       87.53       84.69      4.38 o 
   1  -8   9        6.15        5.64      0.70 o 
   2  -8   9       61.26       56.13      2.31 o 
   3  -8   9        2.13        2.57      0.61 o 
   4  -8   9        5.08        5.28      0.74 o 
  -6  -7   9       31.67       29.65      1.27 o 
  -5  -7   9        5.28        5.81      0.96 o 
  -4  -7   9       42.83       41.63      1.13 o 
  -3  -7   9       41.14       37.99      1.30 o 
  -2  -7   9       19.31       17.99      0.85 o 
  -1  -7   9       28.34       27.28      1.05 o 
   0  -7   9      165.85      159.80      3.87 o 
   1  -7   9       22.36       20.92      1.26 o 
   2  -7   9        3.93        3.42      0.61 o 
   3  -7   9       19.12       17.62      1.15 o 
   4  -7   9        1.38        2.26      0.60 o 
  -7  -6   9        5.95        6.60      0.94 o 
  -6  -6   9        2.32        2.43      0.49 o 
  -5  -6   9       22.30       21.80      1.49 o 
  -4  -6   9       33.21       33.54      0.98 o 
  -3  -6   9      132.09      121.98      2.51 o 
  -2  -6   9       30.24       30.32      1.09 o 
  -1  -6   9       19.59       15.57      0.76 o 
   0  -6   9       59.13       53.52      1.62 o 
   1  -6   9       52.18       54.09      2.19 o 
   2  -6   9       16.43       15.54      1.05 o 
   3  -6   9        0.93       -0.08      0.43 o 
   4  -6   9        2.55        1.81      0.59 o 
  -7  -5   9       11.68        9.61      0.77 o 
  -6  -5   9       14.43       16.50      0.90 o 
  -5  -5   9       23.89       26.36      1.13 o 
  -4  -5   9       94.82       92.28      1.99 o 
  -3  -5   9       18.95       17.62      0.83 o 
  -2  -5   9       70.33       66.07      1.86 o 
  -1  -5   9       22.46       23.27      0.91 o 
   0  -5   9       56.51       52.87      1.58 o 
   1  -5   9       20.22       20.07      1.30 o 
   2  -5   9       56.20       51.03      2.11 o 
   3  -5   9       11.75       11.42      0.93 o 
   4  -5   9       11.83        9.73      0.90 o 
  -7  -4   9       12.93       13.13      0.86 o 
  -6  -4   9       23.17       23.43      1.33 o 
  -5  -4   9       47.56       50.48      1.69 o 
  -4  -4   9       23.04       22.81      0.78 o 
  -3  -4   9      388.92      392.60      8.56 o 
  -2  -4   9       30.61       31.42      1.11 o 
  -1  -4   9      313.47      295.34      6.61 o 
   0  -4   9       28.43       29.93      1.07 o 
   1  -4   9      238.29      239.72      5.46 o 
   2  -4   9       44.04       41.19      1.82 o 
   3  -4   9       52.12       50.47      2.11 o 
   4  -4   9        7.08        6.08      0.78 o 
  -7  -3   9        6.43        6.55      0.65 o 
  -6  -3   9       25.11       24.21      1.81 o 
  -5  -3   9        8.65        9.69      0.68 o 
  -4  -3   9       20.27       24.49      0.81 o 
  -3  -3   9       40.85       38.71      1.27 o 
  -2  -3   9        8.49       10.19      0.62 o 
  -1  -3   9      436.90      433.00      9.59 o 
   0  -3   9       49.41       50.21      1.50 o 
   1  -3   9      131.70      132.18      3.25 o 
   2  -3   9       33.46       26.57      1.46 o 
   3  -3   9       10.81        9.69      0.90 o 
   4  -3   9        4.86        7.01      0.80 o 
  -7  -2   9        2.45        2.02      0.50 o 
  -6  -2   9       38.69       38.56      1.60 o 
  -5  -2   9       57.21       56.22      1.84 o 
  -4  -2   9       16.88       19.44      0.71 o 
  -3  -2   9       18.67       19.23      0.84 o 
  -2  -2   9        5.11        5.26      1.12 o 
  -1  -2   9       30.46       29.59      1.06 o 
   0  -2   9       30.87       30.34      1.12 o 
   1  -2   9       35.96       34.19      0.98 o 
   2  -2   9        0.48        0.78      0.49 o 
   3  -2   9       22.96       20.10      1.28 o 
   4  -2   9        4.43        4.71      0.76 o 
  -7  -1   9        6.55        7.30      0.70 o 
  -6  -1   9       26.06       27.50      1.22 o 
  -5  -1   9       38.69       38.27      1.45 o 
  -4  -1   9       56.61       57.92      1.44 o 
  -3  -1   9       56.62       52.16      1.58 o 
  -2  -1   9        1.77        2.14      0.38 o 
  -1  -1   9       48.82       48.39      1.84 o 
   0  -1   9       15.11       15.36      0.65 o 
   1  -1   9       15.62       16.51      1.13 o 
   2  -1   9        0.90        0.77      0.51 o 
   3  -1   9       17.39       23.41      1.38 o 
  -7   0   9        0.35        0.28      0.42 o 
  -6   0   9        7.20        6.89      0.87 o 
  -5   0   9       35.80       33.93      1.80 o 
  -4   0   9       15.56       18.78      1.85 o 
  -3   0   9       16.57       16.32      0.80 o 
  -2   0   9       12.22       13.37      0.73 o 
  -1   0   9       29.12       26.99      0.89 o 
   0   0   9       82.52       88.42      2.43 o 
   1   0   9       16.88       13.75      1.10 o 
   2   0   9        6.81        6.89      0.86 o 
   3   0   9       15.25       16.60      1.30 o 
  -7   1   9        0.37       -0.01      0.44 o 
  -6   1   9        2.11        2.23      0.53 o 
  -5   1   9       27.98       27.72      1.25 o 
  -4   1   9        7.98        7.49      0.95 o 
  -3   1   9      246.95      240.92      4.61 o 
  -2   1   9       14.04       13.56      0.65 o 
  -1   1   9        0.02        0.35      0.59 o 
   0   1   9       66.51       67.86      2.04 o 
   1   1   9       63.07       53.25      2.41 o 
   2   1   9       15.54       15.34      1.25 o 
  -6   2   9        0.07        0.20      0.35 o 
  -5   2   9        0.30        0.08      0.34 o 
  -4   2   9        9.69       10.96      0.66 o 
  -3   2   9        9.27        8.34      0.56 o 
  -2   2   9        3.88        4.58      0.55 o 
  -1   2   9       10.42        9.34      0.71 o 
   0   2   9        3.97        3.43      0.55 o 
   1   2   9       30.30       25.09      1.58 o 
  -5   3   9       10.93       10.94      0.89 o 
  -4   3   9       17.99       16.49      1.03 o 
  -3   3   9       17.99       17.31      1.43 o 
  -2   3   9       10.11       10.24      1.06 o 
  -1   3   9        5.42        5.59      0.64 o 
   0   3   9       10.53        8.51      0.99 o 
  -3   4   9        5.73        4.49      0.94 o 
  -2   4   9        1.88        3.05      0.88 o 
  -2 -11  10        1.44        0.84      0.68 o 
  -1 -11  10       14.06       20.75      1.44 o 
   0 -11  10        1.32        2.68      0.71 o 
   1 -11  10        2.72        3.14      0.78 o 
  -4 -10  10       12.51       10.75      1.26 o 
  -3 -10  10       10.20       11.55      1.78 o 
  -2 -10  10        5.17        6.85      0.73 o 
  -1 -10  10       21.02       29.97      1.66 o 
   0 -10  10        7.31        6.95      0.89 o 
   1 -10  10        2.29        1.80      0.66 o 
   2 -10  10        1.27        1.38      0.65 o 
  -5  -9  10       39.12       40.22      2.30 o 
  -4  -9  10       25.02       29.25      1.86 o 
  -3  -9  10        0.41        0.34      0.41 o 
  -2  -9  10       24.52       22.47      0.82 o 
  -1  -9  10        4.54        3.93      0.54 o 
   0  -9  10        7.56        9.75      0.93 o 
   1  -9  10       17.46       16.65      1.22 o 
   2  -9  10        0.90        1.37      0.57 o 
   3  -9  10        1.34        2.01      0.63 o 
  -5  -8  10       17.69       21.39      1.07 o 
  -4  -8  10        1.06        1.48      0.35 o 
  -3  -8  10      132.95      128.48      3.22 o 
  -2  -8  10       15.28       18.13      0.91 o 
  -1  -8  10       10.31       12.73      0.77 o 
   0  -8  10       24.55       23.47      1.42 o 
   1  -8  10       15.01       11.60      1.00 o 
   2  -8  10       20.85       20.74      1.30 o 
   3  -8  10        9.00        7.74      0.87 o 
  -6  -7  10        5.50        5.14      0.63 o 
  -5  -7  10        2.26        1.58      0.45 o 
  -4  -7  10       29.41       28.51      1.21 o 
  -3  -7  10        2.88        3.69      0.40 o 
  -2  -7  10       19.30       17.13      0.88 o 
  -1  -7  10       56.53       59.20      1.80 o 
   0  -7  10       59.23       61.71      2.54 o 
   1  -7  10       21.55       20.14      1.29 o 
   2  -7  10        5.94        5.79      0.75 o 
   3  -7  10        3.24        3.10      0.64 o 
  -6  -6  10       13.23       15.77      0.95 o 
  -5  -6  10       14.02       13.99      0.87 o 
  -4  -6  10        4.27        4.94      0.43 o 
  -3  -6  10       52.47       52.05      1.61 o 
  -2  -6  10        5.09        6.21      0.56 o 
  -1  -6  10       38.95       40.33      3.30 o 
   0  -6  10       94.60       92.87      2.47 o 
   1  -6  10       13.91       16.24      1.12 o 
   2  -6  10       40.04       39.72      1.89 o 
   3  -6  10        8.85       11.26      0.96 o 
  -7  -5  10       39.18       42.76      1.63 o 
  -6  -5  10       18.32       19.68      1.05 o 
  -5  -5  10       82.50       84.33      5.49 o 
  -4  -5  10        7.84       10.34      0.58 o 
  -3  -5  10      202.18      185.98      4.41 o 
  -2  -5  10       53.81       54.37      1.64 o 
  -1  -5  10      151.12      153.32      5.26 o 
   0  -5  10       20.51       18.10      0.86 o 
   1  -5  10       31.16       31.15      1.58 o 
   2  -5  10        6.15        4.75      0.73 o 
   3  -5  10        0.24        0.09      0.48 o 
  -7  -4  10       15.14       16.96      1.02 o 
  -6  -4  10       10.90       11.52      0.83 o 
  -5  -4  10       84.56       82.31      2.47 o 
  -4  -4  10       57.96       54.52      1.48 o 
  -3  -4  10      119.48      121.69      3.07 o 
  -2  -4  10        3.89        3.56      0.47 o 
  -1  -4  10      118.16      113.25      2.91 o 
   0  -4  10       24.87       23.17      1.23 o 
   1  -4  10        3.05        6.98      0.78 o 
   2  -4  10       10.94       11.21      0.97 o 
   3  -4  10        6.99        5.61      0.77 o 
  -7  -3  10        1.31        1.50      0.89 o 
  -6  -3  10       83.17       88.80      2.64 o 
  -5  -3  10        8.33        9.26      0.93 o 
  -4  -3  10       12.28       19.72      1.32 o 
  -3  -3  10       89.23       92.09      2.46 o 
  -2  -3  10       25.16       26.29      1.58 o 
  -1  -3  10       15.28       12.86      0.73 o 
   0  -3  10        7.67        6.98      0.58 o 
   1  -3  10       17.97       18.19      1.21 o 
   2  -3  10       24.44       22.13      1.34 o 
   3  -3  10        2.65        2.91      0.66 o 
  -7  -2  10        4.33        5.43      0.67 o 
  -6  -2  10       24.94       23.36      1.16 o 
  -5  -2  10       17.18       17.45      1.00 o 
  -4  -2  10       98.81      103.59      2.64 o 
  -3  -2  10       38.83       38.25      1.29 o 
  -2  -2  10       18.96       21.67      1.02 o 
  -1  -2  10       23.96       23.26      1.00 o 
   0  -2  10       27.41       29.13      1.13 o 
   1  -2  10        5.81        6.72      0.78 o 
   2  -2  10        2.13        3.08      0.65 o 
   3  -2  10        0.93        0.91      0.61 o 
  -7  -1  10        8.43       11.58      0.87 o 
  -6  -1  10       14.37       14.77      1.36 o 
  -5  -1  10       57.23       55.70      2.79 o 
  -4  -1  10        5.76        9.24      1.00 o 
  -3  -1  10       84.64       78.03      2.19 o 
  -2  -1  10        0.26        0.39      0.68 o 
  -1  -1  10        0.08        0.05      0.33 o 
   0  -1  10        9.51        9.82      0.57 o 
   1  -1  10       28.61       31.68      1.66 o 
   2  -1  10        1.14        1.51      0.64 o 
  -6   0  10        4.65        4.64      0.65 o 
  -5   0  10        6.06        6.47      0.70 o 
  -4   0  10        2.08        2.68      0.71 o 
  -3   0  10       30.09       27.93      1.15 o 
  -2   0  10       10.57        9.64      0.59 o 
  -1   0  10       71.03       66.84      1.67 o 
   0   0  10       24.19       22.51      1.48 o 
   1   0  10       13.51       14.34      1.14 o 
   2   0  10       14.69       13.52      1.19 o 
  -6   1  10        1.67        1.03      0.52 o 
  -5   1  10        3.99        3.17      0.61 o 
  -4   1  10        0.56        0.65      0.68 o 
  -3   1  10       66.52       68.29      1.71 o 
  -2   1  10        3.92        5.10      0.48 o 
  -1   1  10       15.31       14.67      0.90 o 
   0   1  10       13.41       13.94      1.17 o 
   1   1  10        5.78        5.47      0.88 o 
  -5   2  10        4.72        5.41      0.58 o 
  -4   2  10        0.12        0.26      0.38 o 
  -3   2  10       19.52       19.87      1.52 o 
  -2   2  10        4.43        5.10      1.09 o 
  -1   2  10       13.08       12.35      0.85 o 
   0   2  10        1.56        2.13      0.71 o 
  -3 -10  11        1.04        0.77      0.46 o 
  -2 -10  11        1.06        1.87      0.70 o 
  -1 -10  11       34.64       44.50      2.20 o 
   0 -10  11        0.03        0.47      0.60 o 
   1 -10  11        4.91        5.57      0.88 o 
  -4  -9  11        1.00        1.03      0.70 o 
  -3  -9  11        5.44        4.02      0.45 o 
  -2  -9  11        7.92       10.16      1.26 o 
  -1  -9  11       53.69       56.16      2.53 o 
   0  -9  11        7.83        7.13      0.88 o 
   1  -9  11        8.24        7.74      0.90 o 
  -5  -8  11        2.49        2.05      0.51 o 
  -4  -8  11        7.34        6.65      0.64 o 
  -3  -8  11       47.53       43.99      1.51 o 
  -2  -8  11        2.80        3.31      0.52 o 
  -1  -8  11        0.18        0.51      0.54 o 
   0  -8  11       15.19       16.03      1.22 o 
   1  -8  11        0.93        0.91      0.55 o 
   2  -8  11        1.24        1.04      0.59 o 
  -5  -7  11        1.37        1.39      0.47 o 
  -4  -7  11        2.86        2.21      0.38 o 
  -3  -7  11       16.94       13.80      0.83 o 
  -2  -7  11       14.23       13.92      0.81 o 
  -1  -7  11       28.29       28.14      1.16 o 
   0  -7  11        7.61        7.81      0.89 o 
   1  -7  11        7.74        7.22      0.86 o 
   2  -7  11        0.05       -0.70      0.47 o 
  -6  -6  11       26.50       29.05      1.34 o 
  -5  -6  11       26.95       26.30      1.46 o 
  -4  -6  11       45.90       45.53      1.29 o 
  -3  -6  11       12.76       10.84      0.74 o 
  -2  -6  11       22.29       24.49      1.04 o 
  -1  -6  11       10.62       11.40      0.72 o 
   0  -6  11       12.26       11.16      0.97 o 
   1  -6  11       13.33       14.36      1.16 o 
   2  -6  11        4.86        4.02      0.73 o 
  -6  -5  11       12.77       17.83      1.27 o 
  -5  -5  11       66.52       67.22      2.19 o 
  -4  -5  11       53.76       54.62      2.46 o 
  -3  -5  11        5.37        6.83      0.67 o 
  -2  -5  11        2.98        3.51      0.50 o 
  -1  -5  11       11.70       12.29      0.76 o 
   0  -5  11        4.18        2.49      0.68 o 
   1  -5  11       17.06       17.51      1.26 o 
   2  -5  11       11.15       10.88      1.00 o 
  -6  -4  11       34.28       37.10      1.52 o 
  -5  -4  11       51.11       51.27      2.06 o 
  -4  -4  11       16.52       18.66      2.60 o 
  -3  -4  11       37.81       37.23      1.53 o 
  -2  -4  11       12.79       12.03      0.77 o 
  -1  -4  11       33.82       33.16      1.25 o 
   0  -4  11        3.61        4.07      0.74 o 
   1  -4  11        2.76        4.26      0.76 o 
   2  -4  11        0.18        0.47      0.59 o 
  -6  -3  11       12.14       14.30      0.96 o 
  -5  -3  11       28.01       29.47      1.31 o 
  -4  -3  11       19.34       22.33      1.57 o 
  -3  -3  11       28.36       26.94      1.30 o 
  -2  -3  11        0.39       -0.33      0.51 o 
  -1  -3  11       49.41       52.88      1.68 o 
   0  -3  11        2.22        2.20      0.65 o 
   1  -3  11        1.44        2.90      0.71 o 
   2  -3  11        0.08        0.39      0.56 o 
  -6  -2  11       27.76       27.78      1.33 o 
  -5  -2  11        2.83        2.82      0.57 o 
  -4  -2  11       38.53       41.09      2.21 o 
  -3  -2  11        2.89        3.27      1.40 o 
  -2  -2  11       13.77       16.03      0.88 o 
  -1  -2  11       14.05       13.59      1.05 o 
   0  -2  11       11.75       11.39      1.07 o 
   1  -2  11        4.45        4.81      0.82 o 
  -6  -1  11        3.40        3.34      0.63 o 
  -5  -1  11       41.66       38.99      1.60 o 
  -4  -1  11        1.60        1.42      0.66 o 
  -3  -1  11       14.01       11.61      1.60 o 
  -2  -1  11        6.00        6.20      0.63 o 
  -1  -1  11        6.57        5.77      0.51 o 
   0  -1  11        6.01        5.28      0.86 o 
   1  -1  11        4.98        5.17      0.87 o 
  -5   0  11        9.69        8.75      0.85 o 
  -4   0  11       11.69       16.55      1.43 o 
  -3   0  11       20.02       20.41      1.12 o 
  -2   0  11       13.81       13.36      0.91 o 
  -1   0  11       17.91       19.30      1.05 o 
   0   0  11        6.13        6.59      0.95 o 
  -4   1  11        2.26        3.55      0.64 o 
  -3   1  11        7.79        5.39      0.68 o 
  -2   1  11        2.71        3.32      0.58 o 
  -3  -9  12        7.11        6.84      0.54 o 
  -2  -9  12        3.60        4.67      0.84 o 
  -1  -9  12       34.79       41.30      2.13 o 
   0  -9  12       12.09       13.14      1.17 o 
  -4  -8  12       24.72       24.97      1.22 o 
  -3  -8  12        8.13        9.81      1.39 o 
  -2  -8  12        7.64        9.63      0.75 o 
  -1  -8  12       10.25       10.21      1.07 o 
   0  -8  12       16.94       18.96      1.38 o 
   1  -8  12       17.54       18.08      1.35 o 
  -5  -7  12        6.88        8.31      0.77 o 
  -4  -7  12        6.70        9.04      0.78 o 
  -3  -7  12       28.84       28.05      1.22 o 
  -2  -7  12        1.49        2.81      0.50 o 
  -1  -7  12        1.01        1.70      0.68 o 
   0  -7  12        1.65        2.00      0.70 o 
   1  -7  12        0.30        0.17      0.61 o 
  -5  -6  12        4.45        3.95      0.63 o 
  -4  -6  12       10.00        7.63      1.87 o 
  -3  -6  12        1.04        0.99      0.46 o 
  -2  -6  12        8.94        9.04      0.71 o 
  -1  -6  12        4.25        6.04      0.83 o 
   0  -6  12       10.03        9.97      1.02 o 
   1  -6  12        0.42        0.94      0.65 o 
  -5  -5  12       10.59       11.28      1.07 o 
  -4  -5  12        7.74        6.97      1.53 o 
  -3  -5  12        4.24        4.00      0.66 o 
  -2  -5  12        3.00        2.54      0.50 o 
  -1  -5  12        6.58        7.26      0.91 o 
   0  -5  12        3.08        2.34      0.67 o 
   1  -5  12       11.68       10.74      1.08 o 
  -5  -4  12       18.00       19.18      1.93 o 
  -4  -4  12       21.31       21.16      1.62 o 
  -3  -4  12        1.11        0.20      0.52 o 
  -2  -4  12        4.26        5.07      0.59 o 
  -1  -4  12        6.70        8.91      0.95 o 
   0  -4  12        6.72        7.48      0.95 o 
   1  -4  12       18.46       21.88      1.47 o 
  -5  -3  12       49.56       49.32      1.87 o 
  -4  -3  12       32.23       31.67      1.94 o 
  -3  -3  12        6.88        8.92      0.76 o 
  -2  -3  12        3.01        2.48      0.51 o 
  -1  -3  12       29.68       32.32      1.77 o 
   0  -3  12        4.47        3.88      0.76 o 
  -5  -2  12        3.05        3.68      0.65 o 
  -4  -2  12       15.89       20.06      1.58 o 
  -3  -2  12        0.93        0.55      0.44 o 
  -2  -2  12        5.16        6.69      0.66 o 
  -1  -2  12       18.93       20.55      1.45 o 
   0  -2  12        5.19        5.66      0.88 o 
  -4  -1  12        4.84        5.80      1.03 o 
  -3  -1  12        4.05        6.67      1.05 o 
  -2  -1  12        1.07        1.49      0.70 o 
  -3  -7  13        5.88        5.72      0.66 o 
  -2  -7  13        0.99        1.42      0.71 o 
  -1  -7  13        7.82        8.95      1.02 o 
  -3  -6  13        6.66        6.30      0.67 o 
  -2  -6  13       10.98        8.56      0.99 o 
  -1  -6  13        5.62        4.68      0.83 o 
  -3  -5  13        9.42       11.56      0.84 o 
  -2  -5  13        1.36        1.92      0.73 o 
  -1  -5  13       14.57       19.26      1.44 o 
  -3  -4  13       27.27       27.98      1.25 o 
  -2  -4  13        2.75        1.27      0.69 o 
                                                 
